# Supplementary material for: Dual clathrin and integrin signaling systems regulate growth factor receptor activation
Source: Nat Commun. 2022 Feb 16;13:905. doi: 10.1038/s41467-022-28373-x (PMC8850434; doi:10.1038/s41467-022-28373-x)
Supplement: Supplementary file 4 — Source data [file 41467_2022_28373_MOESM4_ESM.xlsx]

## Sheet: Fig_1f-k
Figure 1f	Data for membrane area occupation (%) of flat clathrin structures after EGF stimulation										Figure 1i	Data for size (nm2) of flat clathrin structures after EGF stimulation								Figure 1j	Data for size (nm2) of domed clathrin structures after EGF stimulation									Figure 1k	Data for size (nm2) of spherical clathrin structures after EGF stimulation
Time	0 min (n=4)	2 min (n=3)	5 min (n=4)	15 min (n=4)	30 min n=3)	60 min (n=5)					Total structures analyzed analyzed	141	164	184	559	395	81			Total structures analyzed analyzed	46	32	26	67	149	15				Total structures analyzed analyzed	68	30	36	207	113	57
(no. of cells analyzed)	0.38993	0.43286	1.96348	2.55609	4.52353	0.44641
	0.61154	1.01281	1.57589	3.62218	4.4997	0.19656					Time	0 min	2 min	5 min	15 min	30 min	60 min			Time	0 min	2 min	5 min	15 min	30 min	60 min				Time	0 min	2 min	5 min	15 min	30 min	60 min
	0.56748	0.72833	2.13307	2.86948	1.17274	0.65059						23723.8	17660.1	26952.2	23981	45383.6	40585.6				12918.7	23077.8	27965.8	20872	25278.8	13780.3					12617.6	12268.1	27965.8	18962.7	10923.1	10121.5
	0.38414		1.61681	3.77565		0.77983						18737.3	10858.1	35247.4	25040	52495.7	40063.4				15619.2	18589	22797.8	26628.6	47466.9	14601					10375.5	13287.8	22797.8	12363.4	15992.7	13205.3
						0.43164						15068.5	25365.3	81908.1	23695	19458.8	19798.6				13094.1	21835.7	27704.1	25739	40073.4	33270.2					12933.8	14914.2	27704.1	17737.2	14364.9	11427.1
												12482.9	20557.3	24875	41302.2	43185.4	63094.9				12840	15253.1	20793.2	14703.9	38040.1	15254.6					11051.7	8841.39	20793.2	18977.8	11165.1	11458.2
												21498.3	22734.3	20200.2	21639	37236.7	14795.3				9074.37	14303	22638.9	17483.1	19203.1	18138.2					10847.5	10812.7	22638.9	13567.7	16835.4	13914
												10295.3	9841.41	12696.2	39925.4	19287.8	40312.1				17209.2	12995.8	22449.9	40597.2	15429.9	25828.2					8968.47	8596.3	12575.2	25828.2	13277.1	12708.4
Figure 1g	Data for membrane area occupation (%) of domed clathrin structures after EGF stimulation											14505.7	17310.6	29309.3	26931.1	41270.1	52370.3				14626.7	25203.3	37771.1	23507.4	23216.8	24561.9					10505.6	9528.24	20079.1	14643.2	16006.4	13313.5
												26229.1	8402.65	79181.8	26873.6	67435.5	50912.3				9162.12	16632.8	44228.1	17475.5	24570.8	15231.9					12363.4	7425.31	10717.3	16663.6	10505.5	12363.4
Time	0 min (n=4)	2 min (n=3)	5 min (n=4)	15 min (n=4)	30 min n=3)	60 min (n=5)						16224.3	22312.2	19038.3	17908.2	18007.9	33227.6				15696.3	22908.3	22855.4	16626.8	22882.4	11307.4					11643.3	15047.3	12502.6	14799.3	11879.2	13604
(no. of cells analyzed)	0.11147	0.13214	0.14575	1.19915	1.13643	0.03029						21257.8	22395.5	16286.3	38267.3	44264.1	35273.1				7401.11	15430	24173.1	17095.8	23480	14079					9210.53	10050.2	7697.6	14665.9	10384.5	10711.3
	0.19241	0.22719	0.13722	0.08318	0.64663	0.04863						12000.3	13437.6	21887	69912.6	41958.4	27860.7				11473.8	13926.2	29213.9	34023.6	19222.8	14539					9416.29	16248.5	9827.76	8245.42	12847.4	11576.7
	0.17826	0.13684	0.3698	0.17538	0.32886	0.12686						8906.44	23419.7	32654.3	25720.8	45067.4	21463.5				29639.2	22428.7	23018.6	27713.3	29714.6	17914.3					10420.9	13604	7395.02	9100.28	9385.96	12369.5
	0.1591		0.15086	0.26801		0.0446						16874.9	19572.4	33907	34701.4	60049.6	56617.3				9723.41	24480.2	25660.1	24584.7	16942.8	27815.7					9815.69	9386.01	12127.4	14993.3	12847.4	12381.6
						0.02519						13549.5	25732.9	21505.8	58387.4	39785.9	32380.6				12339.2	20589	34328.9	48605.6	27871.9	16071.2					8968.47	11208.2	10481.4	14326.4	14911	8635.63
												10765.8	20626.9	25409.1	31790.6	93283.2	24020.3				16065.5	20732.7	27844.7	17048.6	24868.9	11308.9					8732.46	7239.92	8308.85	11969.5	10281.6	7776.31
												16802.3	14053.3	31037	30852.6	69774.4	30338.2				15454.3	18921.8	27988.4	50064.9	28322.8						9174.23	8803.01	7806.56	17539.7	14124.3	11195.5
												16080.6	15644.9	28056.6	43754.6	123308	32134				13455.7	22667.7	34716.2	25696.6	26439.2						9609.94	10293.4	10717.4	9815.69	12847.4	9852
Figure 1h	Data for membrane area occupation (%) of spherical clathrin structures after EGF stimulation											18292.5	18985.4	31012.8	21418.1	42217.1	13853.6				34150.7	21272.8	25493.7	27120.2	27303.1						10717.4	8796.96	5803.48	12409.1	12369.4	5162.02
												34793.7	18487.6	36988.7	84749	32339.5	33929.8				21589.1	26673.9	42082.5	57620.3	19257.6						12327.1	7985.12	13337.7	17094.3	11195.4	8726.41
Time	0 min (n=4)	2 min (n=3)	5 min (n=4)	15 min (n=4)	30 min n=3)	60 min (n=5)						15750.8	18253.1	27301.7	60678.1	39761.7	33253.5				14658.5	23643.5	24047.3	24430.3	57429.2						11806.7	9620.91	7044	19796.3	14021.4	11050.2
(no. of cells analyzed)	0.12648	0.13802	0.24236	0.4561	0.35588	0.06417						8737	13198.5	43209.8	76400.5	46466.8	27661.9				22637.5	20398.4	28546.6	25492.4	36027.9						10269.6	10051.1	5972.88	18396.9	13059.2	13277.2
	0.16118	0.02677	0.06213	0.14672	0.28179	0.01857						13250	26702.6	27912.9	89337	28127.6	24000.6				18396.9	17041.3	16147	39049.5	29890.1						13873.3	8191.11	15709.8	13882.4	11497.9	10209
	0.32595	0.0948	0.1286	0.10688	0.16164	0.27038						12346.8	13548	42625.8	36660.3	33431.8	53332.8				12653.9	16120.2	33229	13054.8	32965.8						12381.6	7815.48	8387.45	10623.6	12127.3	17120
	0.19025		0.05898	0.46234		0.16204						8803.57	17027.6	22610.2	165556	116023	29687.6				22639	14183	24784.1	55399.4	36925.1						8599.32	10293.4	7806.5	13711.4	10741.5	11891.4
						0.07675						8979.06	21859.8	22604.1	79642.6	38498.5	14611.6				21153.4	21272.9	43808.6	17570.8	24811.4						10605.4	7979.06	12575.1	20702.5	14342.2	9143.97
												12206.1	11109.2	24006.6	95415	36565	21053.5				21053.5	19364.5	19469.3	15687.3	25357.5						12653.9	7245.98	11431.4	16200.1	14905	11758.3
												9547.91	21209.3	17401.3	151240	58421.7	15820.4				12003.3	23301		22616.3	40559						12206.1	6349.32	11619	12599.4	15830.9	12327.1
												14974.7	17897.6	42377.7	87736.5	18278.7	22422.7				15691.8	15909.6		18549.7	27729.7						12774.9	9015.06	10741.5	18124.5	12103.1	14124.4
												29385.1	18856.7	21641.9	118267	106976	10921.6				31135.5	36334.4		14749.3	20864.2						15407.4	6797.65	11092.5	12599.4	14124.3	10239.3
												12130.4	19130.6	42515.3	82204.1	17358.9	58506.9				15316.6	27478.4		21036.9	22505.7						9543.37	10293.4	11619	12363.4	15122.8	9386.03
												12460.2	14983.7	29139.8	48423.7	68114.8	21327.4				15734.2	26818		9467.73	28236.5						12260.5		5161.96	9852	12302.8	7746.05
												29978.1	17451.3	29071.8	128474	26654.1	13200.1				11576.7	12803.1		11906.5	17976.1						14917.2		10953.3	14342.3	10711.2	11195.5
												22210.9	14171.3	29710.2	101187	42619.6	34093.2				13337.7			10894.4	18371						15165.3		8562.92	10481.4	10923.1	8992.68
												12626.7	29406.2	14722	31347.8	24749.3	39768.1				19277.4			18292.5	24617.7						13604		7594.68	7025.91	12363.3	19068.6
												8227.15	12829.4	7558.42	26280.8	17637.2	101739				17392.3			13824.9	16066.9						11643.3		10717.3	9632.63	12103.1	14856.7
												14178.9	18337.8	19738.7	18823.5	45905.6	11939.8				12575.2			15284.8	21000.4						13864.2		10281.6	5004.67	15407.3	11643.3
												10771.8	23307.7	47250.7	178342	33729.8	6847.39				25283.6			25212.5	19015.5						13676.6			7879.18	11389	10475.3
												18949.1	15952	35233.8	53240.6	38817.7	13425.5				20575.4			17498.2	34257.8						11643.3			7230.15	15976.1	10923.1
												9923.11	15032.1	64484.1	54344	25847.7	18345.4				18566.3			18133.6	21044.3						12325.6			7570.55	15122.8	9622.04
												14307.5	27191.3	24516.4	51829.5	20835.5	30345.7				13259.1			10301.3	14307.4						9852			7516.09	9143.9	13846.1
												16909.7	20947.6	38194.5	87509.1	148015	31993.3				21303.2			20747.9	33705.6						12852.1			10027.5	10741.5	10681.1
												9183.3	28996.2	30676.9	23109.9	48138.6	21991.5				21804.4			17433.1	20213.7						12066.9			8792.98	12454.1	11643.3
												14578.3	12905	6753.56	39364.3	27753.9	32904.1				15619.4			21740.4	26135.1						10387.6			6511.52	12502.5	10088
												20573.9	23437.8	15159.2	41695.5	47705.9	34436.6				13777.6			10964	25337.8						10342.2			7570.55	10717.3	7358.75
												13436.1	13656.9	33245.8	9026.01	23607.1	14074.5				43226.5			13209.1	25758.4						8883.75			8187.81	12853.5	10953.4
												15418	20959.7	31919	13671.6	14827.8	32153.7				13695.4			19104.9	32164						14596.5			9543.37	9930.68	10481.4
												6991.11	20649.5	63931.9	38683.8	23637.4	23058.1							19713.1	38265.5						8484.34			7879.18	12327.1	10481.4
												7432.88	15815.8	19151.7	99172.4	60606.3	7041.04							20654.1	22071.5						9307.36			6336.02	12741.6	11843
												17201.7	20740.3	131168	22687	42963	21980.9							34265.7	24587.5						12018.5			9216.59	11643.3	6293.66
												8001.73	13552.5	28168.6	25236.5	64703.2	12773.4							38904.2	33956.8						11643.3			12974.6	11576.7	10239.3
												12941.3	16472.4	29528.8	80759.7	16741.6	30085.5							13189.5	32009.7						12717.4			5506.96	8677.99	12066.9
												25129.3	18998.9	56142.2	34176.1	17774.9	11915.6							16089.7	21262.1						7703.69			4251.25	11246.9	5162.02
												10750.7	14696.3	77375.8	21462.4	51433.7	14989.8							11489	35475.7						13470.9			4859.44	13682.7	6511.52
												12526.8	7646.18	32485	24783.3	40271.6	24876.6							13661.5	24316.6						12620.6			5343.56	14616.1	10269.6
												5901.82	20773.6	19776.6	26535.4	37714.8	16507.3							18523.9	20888.4						10511.6			6511.52	10945.8	15141.1
												34058.4	19300	60912.4	153247	47065.9	15588.9							21717.7	23803.8						8599.32			6142.37	13850.6	8599.32
												36513.8	8839.85	90752.8	30265.6	72741.2	14424							21820.6	21897.5						10120			7044.06	11086.5	10717.4
												28382	23242.6	50493	40723.9	31667.8	23719.2							25884.2	22821.9						11478.8			6511.52	14705.4
												16421	29798	36704.5	82595.2	24219.8	37498.7							21310.7	27634.4						12339.5			4254.27	17422.6
												19235	29283.6	8336.08	25973.1	36785.9	25360.7							24247.2	22327.2						7300.14			5162.02	17094.3
												16136.6	12669	22648.1	37728.9	32835.7	15101.8							17286.4	27383.3						16332.4			7165.09	15339.3
												19198.7	25923.5	19239.5	18587.1	75110.4	32893.5							20144.3	25357.5						12830.1			5615.89	11576.7
												14197.1	11721.9	20396.9	14071.8	34560.4	16755.4							21248.7	31631.5						9789.38			5803.48	15020.1
												21174.5	13549.5	42548.8	34996.1	45212.7	33689.3							14024.6	17596.4						17500.8			4702.09	13139.5
												22872	13965.5	53373.6	41777.3	25977.8	25548.3							15587.4	17221.2						16952.4			4000.11	17522.4
												20720.7	22943.1	26655.8	52704	28347	61523.6							17212.3	28487.7						11657.1			7594.76	12608.5
												15458.8	28935.6	9634.15	33601.6	38065.8	39398.9							9201.46	36829.7						15563.1			6511.52	15849.1
												17092.7	25442.4	17487.6	20368	45090.1	26463.6								32280.5						12900.2			5615.89	14227.3
												16292.4	29975	13896	104385	24489.1	41400.5								14307.4									9143.97	17974.8
												24676.9	20740.3	13277.2	28716.5	24799.3	42399								25782.8									8792.98	12741.6
												32787.6	21157.8	29251.9	57790.7	26065.5	58107.5								21306.2									8369.36	16250.1
												19929.4	21767.5	26605.9	38414	41728.5	14876.3								25940.2									7976.01	12283.2
												22990	21524	67442.1	49004.2	34919	31270.1								32631.7									6124.22	13461.8
												16377.1	35385.1	34905.6	45360.4	49047.8	9373.93								27357.8									5016.78	11988.2
												27017.4	16501.2	82737.5	45014.9	71960.5	19634.4								25366.8									6687.02	14124.4
												24233.6	26330.4	65392.1	65002.4	107740	13837								44247.8									6481.26	13771.9
												30279.2	13770.4	13157.7	67632.2	28089.8	35300.5								30858.6									10681.1	11643.3
												21604.2	25224.5	117353	57478.5	45488	53219.3								25481.8									8786.92	14212.2
												28497	14218.2	46822.7	59920.3	135919	45698.7								47412.8									5833.74	12368
												10287.7	9482.83	24732.9	30489.9	21890	16728.1								29150.6									11564.6	10967
												29919.1	22422.6	37380.7	43887.2	108634									20577									6003.19	14039.7
												16755.4	15585.9	43320.4	61170.7	32932.5									19409									5016.78	23528.6
												13431.5	11215.1	61913.9	49202.8	45114.3									22695									5658.25	10584.2
												14088.1	15516.3	37854.3	31035.5	30300.1									18493.7									5494.85	12726.5
												8007.78	10060.8	53963.6	26784	65249.3									20602.7									6680.97	11602.4
												10578.2	20714.6	22316.8	39455.3	103072									24430.3									6342.08	14342.3
												21601.2	25679.9	51960.6	12912.3	80481.1									39635									6481.26	16831
												17891.6	8304.28	28105.1	10951	38378.9									27129.3									8357.26	13725
												11419.4	9292.21	49358.4	10365.9	25781.1									19567.8									6856.46	16381.7
												21521	13641.8	47506.6	43421.7	73201.1									36834.6									10475.3	13967.1
												28519.7	9178.74	15675.2	90606.1	41717.9									36904.2									5162.02	16103.3
												7124.25	12470.8	22457.5	72386.2	15364.9									19154.8									6856.46	8189.33
												9128.84	24850.8	32167.3	48146.5	36410.7									26565									6814.1	11594.9
												32419.9	30855.5	25557.4	17841.6	54282.4									34945									5942.67	12343.8
												16198.6	20631.4	90274	39538.1	47545.5									15899.1									10045.7	15011
												13413.4	14989.8	37938.7	35802.8	50370.1									30071.9									8399.62	11743.1
												13638.8	21817.5	21425.5	44294.7	44655.9									20206.3									9004.78	12575.2
												8499.47	17640.4	32322.8	71169.8	22306									29521.2									8599.32	15289.4
												13667.5	20256.6	30440.8	37149.3	17693.2									16222.8									5833.74	15165.3
												21342.5	16780.6	19184.9	38815	35654.2									26015.8									4968.36	14917.2
												19448.3	9922.33	35310.8	24888.7	13206									21286.5									7025.91	6587.17
												13634.3	16776	22785.6	52387.2	26573.9									29366.9									5906.36	14124.4
												38669.7	14723.7	30760	42523.1	39044.6									35559.2									5440.39	18996
												16572.3	21586.5	19254.5	17743.3	75444.7									38126.6									7050.11	17979.3
												44126.8	13874	23604.1	43734.9	40790.5									16384.7									7050.11	11643.3
												15251.5	21648.6	121798	80427.3	15667.5									37252.1									8756.67	12251.5
												17372.6	10134.4	20924.7	50863.7	28660.2									27336.6									5803.48	17737.2
												12189.4	13463.5	18180.4	41415.6	48958.6									28979.6									10475.3	11602.4
												23947.7	19723.5	28475.6	78682.9	50883									23947.7									6293.66	9519.17
												13669.1	30065.4	11564.5	30953.9	36993.1									13871.8									7806.56	15661.5
												17216.8	16971.4	8201.36	94356.5	22156.2									16980.8									6336.02	15074.5
												14203.1	28852.1	25442.2	22191.2	46403.3									32037.2									8792.98	10850.5
												16372.6	19476.6	17781	168424	51610.7									23257.8									6814.1	14626.7
												15191	19853.7	16109.2	73186.5	35484.8									18873.4									6880.67
												4475.16	12513.9	36775.3	42898.3	32940.1									22384.9									7044.06
												19601.1	11668.7	25433.2	32872.3	30758.5									23920.5									7231.66
												20052	14142.1	64887.7	48930.2	33639.1									24863									5162.02
												20525.5	17347	48121.9	32426	31820.6									14449.7									7746.05
												18534.5	12416.9	32690.5	44878.7	59515.5									27392.6									5343.56
												20301.6	15123.6	15355.8	44539.8	19322.6									25195.8									9004.78
												6186.25	19211.5	22699.4	87450.2	33159.5									14119.9									7249.82
												13084.5	18061.9	19023	50231.3	27366.6									23395.5									8587.22
												18469.7	20280.9	57221.9	34318.6	26561.8									20086.8									9204.48
												19007.5	15256.8	44589.3	107430	23826.5									19767.6									7025.91
												13395.3	14404.1	42034.1	202072	33965.8									17469.5									6680.97
												21969	30110.8	41386.5	26139.9	38147.5									36129.6									7389
												14057.9	21713.7	60426.2	54550.6	101483									8166.63									11419.4
												26725	23507	32127.7	24987.1	23858.2									26224.6									8181.76
												13925.4	22580.1	27934	26587.7	19309									12427									6511.52
												11628.1	13728.6	50200.6	78915.9	30194.2									33168.8									8151.51
												25238.2	18911.6	35732.9	22315.3	98357.4									26802.5									8726.41
												10144.3	11273.4	72665.5	74278.9	25986.9									16790.2									7921.54
												16835.1	16865.4	29977.9	63130.3	97900.5									26413.7									7249.82
												19782.9	8066.91	34518	51589.9	168073									20829.6									10681.1
												12464.5	21471.4	54814.9	109722	40457.7									28988.7									6239.2
												8817.44	30029	37300.2	150249	28386.3									20825.1									7969.96
												18046.2	15506.8	27787.2	55562.8	27782.7									11495									7195.35
												14473.8	14336	35335	193834	21537.5									19100.4									8992.68
												16332.4	10042	46105.2	23735.9	25955.1									24625.5									5972.93
												18087.3	14423.8	71202.5	131807	10178.7									43158.5									6511.52
													22993.6	24433.1	32892	31958.2									26301.8									7025.91
													27322.4	57188.5	55190.6	48692.3									13380.1									7231.66
													7883.64	89242	21508.9	27058									31603									7050.11
													10135.9	69485.3	63251.3	90941.2									21918.9									7389
													12980.4	22641.8	21313.7	37672.4									34671.1									7044.06
													21191.2	31419.6	55597.6	31331.9									26120.2									8399.62
													9352.83	44270	20611.8	17091.1									27595.3									7969.96
													15814.2	62432.2	80968.9	15304.4									20620.8									8387.52
													21943.9	37699.6	93934.4	21324.2									21466.5									7776.31
													14411.7	84263.1	61753.6	24198.6																		8369.36
													18013.5	37678.4	86963	16239.3																		6336.02
													19008.6	39085.4	208900	16585.8																		6814.1
													9745.11	61453.4	45582.2	18614.6																		4744.45
													21912.1	59459.4	25929.6	20136.5																		5658.25
													14255.7	34195.7	46733.5	5826.13																		5972.93
													12473	15001.8	81321.4	15876.2																		6511.52
													19232.7	53777	35055.4	8343.58																		7600.81
													19472.1	66526.1	25760.1	9904.88																		8187.81
													22298.3	14803.6	96704.6	20818.9																		7969.96
													21141.2	116321	38094.8	48728.6																		8181.76
													13808.9	42512.1	72247	48746.8																		5833.74
													16577.6	74492.9	114932	27881																		9210.53
													11505.1	65504.9	51804.7	30654.1																		6814.1
													16259.5	46000.8	35866.3	35029.4																		4804.97
														26277.3	53084.6	68629.1																		9204.48
														27203.2	81987.1	18104.7																		8726.41
														52982.7	18814.4	19499.6																		6680.97
														18042.7	48437	14262																		7776.31
														45118.8	102555	23596.5																		7976.01
														33552.7	65608.4	6526.6																		5773.23
														39018.8	47302.3	57108.5																		7594.76
														47581.7	37759	33272.9																		6003.19
														17060.8	33586.4	29049																		7516.09
														19782.5	25138.3	14980.6																		5343.56
														24762.9	30761.8	28896.2																		6668.86
														12789.9	69719	30540.7																		5640.09
														22598	47509.6	19419.4																		8599.32
														13510.1	24262.4	15331.6																		6687.02
														19638.8	46017.9	9213.49																		9497.99
														23870.3	25937.2	29144.5																		8369.36
														11546.3	9187.84	88683.2																		6596.24
														29915.8	11552.5	113021																		6850.41
														20892.9	18493.7	159933																		5440.39
														22870.3	19690.4	90774																		6481.26
															21654.1	54907.7																		7195.35
															81079.3	60511.5																		8369.36
															84667.9	104277																		7655.27
															23695	33910.1																		10953.4
															22304.7	206496																		4508.44
															61080.3	105065																		5985.03
															163517	27627.1																		8187.81
															66054.7																			7594.76
															30734.6	26882.7																		7044.06
															20396.9	51766.9																		10741.6
															26090	84156.6																		5053.09
															47853	72923.3																		7806.56
															85693.7	35830																		7963.91
															62272.5	38503.3																		5016.78
															13911.1	133460																		7606.86
															46642.7	41147.9																		6668.86
															125660	39013.2																		5234.63
															51962.1	62920																		7050.11
															8376.93	64475.3																		10039.6
															46158.6	38224.9																		5972.93
															59388.9	24207.9																		6142.37
															14864.2	35232.4																		4199.81
															43612.4	67484.4																		9416.29
															130869	69174.3
															12192.5	223526
															14759.9	88892
															8526.7	79223
															91978.3	161118
															5733.89	22522.5
															15684.2	35881.4
															8950.32	53599
															77838.7	228628
															19390.8	61531.2
															221191	38659.1
															20587.5	45098
															28094.6	59576.5
															200148	34757.4
															25875.1	18923.4
															22070.2	244634
															13834	29960
															59597.7	84831.3
															27017.4	82754.1
															9791.49	44645.7
															65251.4	26798
															29772.4	44093.5
															82630.1	73943
															25111.1	143382
															26820.7	38715.1
															23312.3	33518.3
															11404.2	43644.1
															66802.1	33253.5
															14753.8	128317
															52533.9	81366.8
															14508.7	62903.4
															45014.8	28448.6
															10484.4	36417
															28618	75713.1
															28940.3	20761.5
															25325.9	54018.1
															31704.3	34159.8
															15103.3	64835.3
															29091.6	37253.7
															265528	45329.5
															25332	29164.2
															42970.9	48196.5
															10659.9	121126
															18664.6	92665.1
															166144	135636
															42452	20785.7
															13961	19191.1
															8971.5	32279.2
															21891.7	62446.5
															32397.2	43960.3
															11968.6	22097.4
															34553.1	105876
															10479.9	21295.6
															16888.5	18242.5
															148033	77127.6
															17923.3	23421.2
															28981.1	14657
															137340	87693.7
															18383.2	62561.4
															9921.6	47940.8
															12402.8	35656
															20573.9	16862.8
															25421.3	23925
															7926.08	17327.2
															131999	37112.9
															11059.3	42789.4
															24982.5	24975
															24899.3	63779.3
															36536.5	91695.4
															33450.2	45329.5
															282649	27090
															22649.6	27988.7
															23180.7	165206
															17386.2	32466.8
															15354.4	48140.5
															22661.7	26788.9
															39754.5	57518.9
															14168.3	24162.5
															33409.4	15012.5
															18943	39073.7
															92500.2	52682.2
															11410.3	40887.6
															19918.8	38937.5
															123772	17826.5
															21962.8	160859
															11911.1	35032.7
															19256.2	24006.7
															7847.41	62870.1
															41353.6	25911.4
															9127.33	25035.5
															19179	86253.5
															4230.07	9122.79
															3461.51	97796.9
															24743.5	35706
															23631.5	27176.2
															24052.1	24928.1
															14941.4	9830.82
															7255.87	27144.5
															53506.7	17542.1
															70466.3	27814.7
															28978.1	24928.1
															23501.4	7520.63
															16030.7	77065.6
															22999.1	9959.42
															26232.2	6181.71
															11001.8	24474.2
															37583.5	33479
															4233.09	92230.9
															17200.2	26463.6
															9694.66	16103.3
															5733.89	13675.1
															12591.9	55774.6
															12130.4	46306.8
															14056.4	29082.5
															10127.4	17387.8
															9823.26	14551.1
															39503.3	24938.6
															9714.33	35975.2
															45680.5	70740.2
															20480.1	28445.5
															29978.1	25265.4
															15437.6	13611.6
															8618.99	7289.15
															43429.3	17182
															17911.2	59895.7
															13322.6	19070.1
															75859.8	12546.5
															16219.8	37398.9
															10286.2	43698.6
															89692.3	63505.5
															16003.5	17110.9
															29966	20274.4
															26758.7	65225.7
															31421.4	65653.8
															29088.5	92993.4
															72766	25117.2
															16923.3	156045
															17643.4	16445.2
															13277.2	60260.3
															12050.2	18455.9
															20555.8	10617.5
															15970.2	115779
															14722	21971.8
															8075.86	10898.9
															45031.5	16911.2
															21021.7	6066.73
															34969.2	8546.37
															9289.21	14709.9
															9122.79	22654.2
															20218.4	35855.7
															9402.67	23100.5
															24077.8	5727.84
															17517.9	5373.82
															22554.3	23056.6
															8342.13	16569.3
															21271.4	52304
															28379	24091.4
															12337.7	72924.8
															105732	82613.4
															11234.8	78114.1
															15080.6	11753.7
															26940.2	5932.08
															9541.86	3839.74
															9275.59	81518.1
															26315.4	8730.95
															5228.58	11437.5
															24828.2	24023.3
															12150.1	50789.6
															10466.2	87504.6
															14065.4	27737.5
															26822.2	46412.7
															47772.8	20492.2
															11756.7	8127.3
															8547.89	61671.9
															13216.7	18353
															26489.4	67286.2
															28627.1	12206.1
															13346.8	149170
															22218.4	13712.9
															13572.2	31236.8
															10992.7	8304.31
															17327.2	13675.1
															4966.85	19580
															13803.7	80575.5
															6599.27	11591.8
															9022.94	14213.7
															10193.9	15514.8
															12398.2	32233.8
															21422.7
															18817.5
															6034.96
															23179.1
															18868.9
															27970.5
															20055
															7183.25
															12026
															9522.19
															14419.5
															18151.8
															10602.4
															10599.4
															8761.2
															14930.8
															22036.9
															37533.5
															9487.4
															10196.9
															164980
															8900.39
															16169.9
															23496.8
															9632.63
															7301.26
															8865.59
															27457.6
															26002.2
															67181.8
															34935.9
															36648.5
															20558.8
															50329.6
															3870
															17449.8
															17887
															20701
															16303
															33376.1
															7599.3
															13044.2
															6705.17
															18492.2
															98789.3
															35512.3
															18436.2
															7071.3
															11219.7
															24201.9
															10718.9
															13268.1
															9773.33
															7431.36
															16610.1
															15531.4
															6401.08
															9779.39
															37586.5
															25312.3
															20543.7
															37622.8
															20041.4
															26047.6
															10764.3
															50278.2
															14935.3
															9880.75
															7057.68
															8590.25
															18280.4
															17731.2
															9469.24
															34675.7
															19834.1
															22409.1
															17902.1
															12305.9
															40305.2
															12773.4
															20365.1
															14909.6
															14458.8
															23415.2
															45620
															7906.41
															14283.3
															7723.35
															8407.18
															11065.4
															8864.08
															23757.1
															29064.3
															75077.7
															12464.8
															16684.3
															21039.9
															8010.81
															15684.2
															21141.3
															21428.7
															14348.3
															27681.5
															5348.1
															18782.7
															16697.9
															15581.4
															13650.9
															27020.4
															6935.13
															6808.05
															50592.9
															20980.9
															10941.3
															13696.3
															28106.7
															11619.1
															27910
															22049
															29525.8
															11499.6
															33306.5
															9201.46
															26230.7
															13181.9
															21524
															55779.1
															14570.7
															13717.5
															19111
															9858.06
															26415.2
															17334.8
															10728
															54087.7
															14896
															35348.9
															41409.6
															46458.1
															10319.5
															27487.9
															29471.3
															13066.9
															15968.7
															20990
															21105
															9882.26
															53074
															54093.7
															12299.9
															99237.2
															15175.9
															17859.8
															14525.4
															17888.5
															16003.5
															63623.5
															19126.1
															21403
															15900.6
															12476.9
															9714.33
															7932.14
															22499.8

## Sheet: Fig_2f-g
Figure 2f	Data for membrane area occupation (%) of flat clathrin structures after perturbing EGFR									Figure 2g	Data for size (nm2) of flat clathrin structures after perturbing EGFR
Treatment	Ctrl (n=4)	EGF (n=4)	Gefi+EGF (n=4)	EGFR siRNA+EGF (n=4)						Total structures analyzed analyzed	141	559	160	346
(no. of cells analyzed)	0.38993	2.55609	0.83345	0.47498
	0.61154	3.62218	0.57527	0.78266						Treatment	Ctrl	EGF	Gefi+EGF	EGFR siRNA+EGF
	0.56748	2.86948	0.53571	0.77723							23723.8	23981	35504.7	17349.1
	0.38414	3.77565	0.70166	0.77364							18737.3	25040	30093.1	20579.3
											15068.5	23695	18549.7	9876.79
											12482.9	41302.2	24250.3	8043.73
											21498.3	21639	15359	24386.5
											10295.3	39925.4	26310.8	9827.94
											14505.7	26931.1	33320.1	20462.3
											26229.1	26873.6	27536.3	21371.9
											16224.3	17908.2	40482.2	19950.8
											21257.8	38267.3	19421.1	20285.3
											12000.3	69912.6	21536.1	29000
											8906.44	25720.8	20111	42359.5
											16874.9	34701.4	19707	13461.8
											13549.5	58387.4	16708.5	21371.9
											10765.8	31790.6	25861.5	17177.7
											16802.3	30852.6	7867.08	18712.2
											16080.6	43754.6	14365	22964.4
											18292.5	21418.1	35300.5	30172.3
											34793.7	84749	38775.6	13566.9
											15750.8	60678.1	10720.4	34974.7
											8737	76400.5	19212.3	13862.7
											13250	89337	13566.2	25065.7
											12346.8	36660.3	20325.8	9668.51
											8803.57	165556	21111	29486.6
											8979.06	79642.6	23226	33799.7
											12206.1	95415	16097.3	30150.1
											9547.91	151240	21315.2	24778.1
											14974.7	87736.5	28698.2	24568
											29385.1	118267	14646.4	27620.4
											12130.4	82204.1	15655.5	19389.5
											12460.2	48423.7	13381.6	42881.1
											29978.1	128474	6647.68	21652.1
											22210.9	101187	21953.7	32276.3
											12626.7	31347.8	15042.8	23876.8
											8227.15	26280.8	25925.1	37385.6
											14178.9	18823.5	34553.1	15646
											10771.8	178342	8634.12	12408.4
											18949.1	53240.6	16297	16077.3
											9923.11	54344	22044.5	27119.9
											14307.5	51829.5	6275.51	19259.6
											16909.7	87509.1	19726.7	23473.2
											9183.3	23109.9	13113.8	20304.7
											14578.3	39364.3	15997.4	19898.3
											20573.9	41695.5	9643.23	24548.7
											13436.1	9026.01	24430.3	17315.9
											15418	13671.6	4208.89	6782.05
											6991.11	38683.8	33374.6	11634.3
											7432.88	99172.4	31217.2	12364.2
											17201.7	22687	5686.99	17772.1
											8001.73	25236.5	15346.9	34266.9
											12941.3	80759.7	8454.08	42569.6
											25129.3	34176.1	9080.43	27979.8
											10750.7	21462.4	6859.49	16027.5
											12526.8	24783.3	16071.5	32585.9
											5901.82	26535.4	10992.7	9121.08
											34058.4	153247	7284.61	64469.6
											36513.8	30265.6	29725.5	22638.2
											28382	40723.9	10836.9	12947.6
											16421	82595.2	6696.1	12378
											19235	25973.1	9700.72	8634.47
											16136.6	37728.9	10062.3	22853.8
											19198.7	18587.1	7546.35	16475.4
											14197.1	14071.8	20813	32798.8
											21174.5	34996.1	15250	27205.6
											22872	41777.3	22982.5	7962.62
											20720.7	52704	25083.9	21181.1
											15458.8	33601.6	15182	23370.9
											17092.7	20368	19672.2	17105.8
											16292.4	104385	26876.7	5905.61
											24676.9	28716.5	16499.7	27186.3
											32787.6	57790.7	5514.52	17623.8
											19929.4	38414	22896.2	18164.7
											22990	49004.2	20487.7	26526.4
											16377.1	45360.4	24754.1	26147.6
											27017.4	45014.9	5060.65	35664.1
											24233.6	65002.4	19180.5	25048.2
											30279.2	67632.2	17478.5	24039.9
											21604.2	57478.5	16549.6	27516.2
											28497	59920.3	7746.05	38959.7
											10287.7	30489.9	13133.5	38426.1
											29919.1	43887.2	14638.8	17494.7
											16755.4	61170.7	8133.35	12272
											13431.5	49202.8	9434.44	13967.8
											14088.1	31035.5	17838.6	17996.1
											8007.78	26784	12200	18613.6
											10578.2	39455.3	31032.6	9675.88
											21601.2	12912.3	21984	10220.5
											17891.6	10951	22493.8	25550.4
											11419.4	10365.9	13116.8	6600.5
											21521	43421.7	27704.2	16195.3
											28519.7	90606.1	4611.32	9114.62
											7124.25	72386.2	21139.8	18587.8
											9128.84	48146.5	7621.99	43772.3
											32419.9	17841.6	19731.2	29381.5
											16198.6	39538.1	5641.6	13169.7
											13413.4	35802.8	8183.28	16110.5
											13638.8	44294.7	4771.69	13800
											8499.47	71169.8	7791.44	13589
											13667.5	37149.3	15021.6	11495.1
											21342.5	38815	7330	21836.4
											19448.3	24888.7	10694.7	9129.37
											13634.3	52387.2	11016.9	24751.4
											38669.7	42523.1	6977.49	52438.1
											16572.3	17743.3	10467.8	76103
											44126.8	43734.9	11476.9	20193.2
											15251.5	80427.3	19611.7	34721.3
											17372.6	50863.7	17673.7	16667.1
											12189.4	41415.6	9169.69	20710.2
											23947.7	78682.9	20103.4	13029.6
											13669.1	30953.9	18295.5	10231.6
											17216.8	94356.5	19118.5	21886.2
											14203.1	22191.2	9811.16	26051.8
											16372.6	168424	7190.81	32320.5
											15191	73186.5	7227.12	17833.9
											4475.16	42898.3	9502.52	33667
											19601.1	32872.3	32022	11272.1
											20052	48930.2	27189.8	30028.5
											20525.5	32426	35789.2	9410.46
											18534.5	44878.7	35854.2	25862.9
											20301.6	44539.8	34270.2	14605.5
											6186.25	87450.2	19313.7	28952.1
											13084.5	50231.3	55234.5	77224.6
											18469.7	34318.6	61682.4	17853.2
											19007.5	107430	24183.7	29364
											13395.3	202072	25336.5	31768.5
											21969	26139.9	31681.6	26890.4
											14057.9	54550.6	17197.1	19346.2
											26725	24987.1	33353.4	21776.5
											13925.4	26587.7	38612.2	27595.5
											11628.1	78915.9	25746.5	22029
											25238.2	22315.3	31182.4	10618.7
											10144.3	74278.9	17675.2	35254
											16835.1	63130.3	22976.4	13108.8
											19782.9	51589.9	41035.9	16318.8
											12464.5	109722	34202.1	15156.6
											8817.44	150249	23551.3	13013
											18046.2	55562.8	13723.5	31327
											14473.8	193834	19993	24049.2
											16332.4	23735.9	14628.2	25151.4
											18087.3	131807	22236.6	27456.3
												32892	13573.7	21957.1
												55190.6	30283.7	35254
												21508.9	29598.4	23994.8
												63251.3	30173.3	29201.8
												21313.7	12368	15010.1
												55597.6	40675.8	13123.6
												20611.8	18354.5	8188.42
												80968.9	27141.4	16879.1
												93934.4	15059.4	9855.59
												61753.6	28475.8	27941.1
												86963	31751.2	40708.9
												208900	71328.7	19252.2
												45582.2	32427.5	19052.2
												25929.6	14528.4	10291.5
												46733.5	12186.4	20561.8
												81321.4	20956.7	24608.6
												35055.4	20151.8	36248.4
												25760.1	12970.1	27122.7
												96704.6	30211.1	30596.2
												38094.8	6187.76	12434.2
												72247		18133.4
												114932		27299.6
												51804.7		4503.86
												35866.3		22644.6
												53084.6		24180.9
												81987.1		12842.5
												18814.4		16889.2
												48437		18568.4
												102555		4935.17
												65608.4		17118.7
												47302.3		29430.4
												37759		21108.3
												33586.4		10018.7
												25138.3		13733.7
												30761.8		19063.3
												69719		14999
												47509.6		33890.9
												24262.4		16995.2
												46017.9		21270.5
												25937.2		36912.8
												9187.84		21717.5
												11552.5		16790.6
												18493.7		8125.75
												19690.4		30152.9
												21654.1		12521.8
												81079.3		15640.5
												84667.9		28054.4
												23695		26345.8
												22304.7		29508.7
												61080.3		9756.98
												163517		19920.4
												66054.7		25184.6
												30734.6		19621.8
												20396.9		31057
												26090		29599.9
												47853		17799.8
												85693.7		47007.1
												62272.5		85863.6
												13911.1		110271
												46642.7		19967.4
												125660		21582
												51962.1		13152.2
												8376.93		35877
												46158.6		14454.4
												59388.9		10547.7
												14864.2		28272.8
												43612.4		31015.5
												130869		16702.2
												12192.5		10622.4
												14759.9		25043.6
												8526.7		24753.3
												91978.3		14437.8
												5733.89		23863
												15684.2		34902.8
												8950.32		32558.3
												77838.7		16901.2
												19390.8		23710.9
												221191		18209
												20587.5		6347.98
												28094.6		24944
												200148		24366.2
												25875.1		26669.3
												22070.2		19527.8
												13834		36033.6
												59597.7		17622.8
												27017.4		16140.9
												9791.49		21872.3
												65251.4		12046.2
												29772.4		12118.1
												82630.1		20031
												25111.1		21405.1
												26820.7		12513.5
												23312.3		30700.3
												11404.2		22593.9
												66802.1		16666.2
												14753.8		17437.6
												52533.9		20094.6
												14508.7		8160.77
												45014.8		3632.03
												10484.4		11033.4
												28618		16796.2
												28940.3		30128.9
												25325.9		18017.3
												31704.3		28664.5
												15103.3		10751.4
												29091.6		13530
												265528		34043
												25332		33932.4
												42970.9		29880.1
												10659.9		17947.2
												18664.6		7972.76
												166144		16099.4
												42452		14518.9
												13961		22358
												8971.5		11471.2
												21891.7		7654.81
												32397.2		24616.9
												11968.6		18052.3
												34553.1		22261.2
												10479.9		15058.9
												16888.5		40713.5
												148033		6811.55
												17923.3		9043.66
												28981.1		14658
												137340		26444.4
												18383.2		7793.97
												9921.6		29267.3
												12402.8		16196.2
												20573.9		16412.8
												25421.3		26977.1
												7926.08		21065.9
												131999		28406.5
												11059.3		13527.2
												24982.5		29703.2
												24899.3		40370.7
												36536.5		18626.5
												33450.2		17491
												282649		21612.4
												22649.6		34660.5
												23180.7		20029.1
												17386.2		12359.6
												15354.4		24545
												22661.7		12942
												39754.5		17224.7
												14168.3		33343.5
												33409.4		7059.46
												18943		21315.7
												92500.2		17453.3
												11410.3		20130.5
												19918.8		14423
												123772		18596
												21962.8		5100.13
												11911.1		27103.3
												19256.2		9145.96
												7847.41		27201
												41353.6		13302.4
												9127.33		14187.1
												19179		20117.6
												4230.07		14304.2
												3461.51		22019.8
												24743.5		20161.8
												23631.5		17151
												24052.1		23150.6
												14941.4		32927.8
												7255.87		14933.6
												53506.7		30000.8
												70466.3		8814.18
												28978.1		12693.2
												23501.4		10782.7
												16030.7		24929.3
												22999.1		22076.9
												26232.2		18235.7
												11001.8		8934.91
												37583.5		17617.3
												4233.09		18393.3
												17200.2		16199
												9694.66		15135.4
												5733.89		24780
												12591.9		19740.7
												12130.4		38953.3
												14056.4		39557.8
												10127.4		14030.4
												9823.26		25226
												39503.3		29259.9
												9714.33		22197.7
												45680.5		22924.8
												20480.1		16280.1
												29978.1		26724.6
												15437.6		29000.9
												8618.99		35092.7
												43429.3		33587.7
												17911.2		30584.2
												13322.6		20645.7
												75859.8		30697.6
												16219.8		17230.2
												10286.2		12095.1
												89692.3		17068
												16003.5		23850.1
												29966		13855.3
												26758.7		16711.4
												31421.4		18338
												29088.5		13784.4
												72766		16497.6
												16923.3		9011.41
												17643.4		13784.4
												13277.2		10686
												12050.2
												20555.8
												15970.2
												14722
												8075.86
												45031.5
												21021.7
												34969.2
												9289.21
												9122.79
												20218.4
												9402.67
												24077.8
												17517.9
												22554.3
												8342.13
												21271.4
												28379
												12337.7
												105732
												11234.8
												15080.6
												26940.2
												9541.86
												9275.59
												26315.4
												5228.58
												24828.2
												12150.1
												10466.2
												14065.4
												26822.2
												47772.8
												11756.7
												8547.89
												13216.7
												26489.4
												28627.1
												13346.8
												22218.4
												13572.2
												10992.7
												17327.2
												4966.85
												13803.7
												6599.27
												9022.94
												10193.9
												12398.2
												21422.7
												18817.5
												6034.96
												23179.1
												18868.9
												27970.5
												20055
												7183.25
												12026
												9522.19
												14419.5
												18151.8
												10602.4
												10599.4
												8761.2
												14930.8
												22036.9
												37533.5
												9487.4
												10196.9
												164980
												8900.39
												16169.9
												23496.8
												9632.63
												7301.26
												8865.59
												27457.6
												26002.2
												67181.8
												34935.9
												36648.5
												20558.8
												50329.6
												3870
												17449.8
												17887
												20701
												16303
												33376.1
												7599.3
												13044.2
												6705.17
												18492.2
												98789.3
												35512.3
												18436.2
												7071.3
												11219.7
												24201.9
												10718.9
												13268.1
												9773.33
												7431.36
												16610.1
												15531.4
												6401.08
												9779.39
												37586.5
												25312.3
												20543.7
												37622.8
												20041.4
												26047.6
												10764.3
												50278.2
												14935.3
												9880.75
												7057.68
												8590.25
												18280.4
												17731.2
												9469.24
												34675.7
												19834.1
												22409.1
												17902.1
												12305.9
												40305.2
												12773.4
												20365.1
												14909.6
												14458.8
												23415.2
												45620
												7906.41
												14283.3
												7723.35
												8407.18
												11065.4
												8864.08
												23757.1
												29064.3
												75077.7
												12464.8
												16684.3
												21039.9
												8010.81
												15684.2
												21141.3
												21428.7
												14348.3
												27681.5
												5348.1
												18782.7
												16697.9
												15581.4
												13650.9
												27020.4
												6935.13
												6808.05
												50592.9
												20980.9
												10941.3
												13696.3
												28106.7
												11619.1
												27910
												22049
												29525.8
												11499.6
												33306.5
												9201.46
												26230.7
												13181.9
												21524
												55779.1
												14570.7
												13717.5
												19111
												9858.06
												26415.2
												17334.8
												10728
												54087.7
												14896
												35348.9
												41409.6
												46458.1
												10319.5
												27487.9
												29471.3
												13066.9
												15968.7
												20990
												21105
												9882.26
												53074
												54093.7
												12299.9
												99237.2
												15175.9
												17859.8
												14525.4
												17888.5
												16003.5
												63623.5
												19126.1
												21403
												15900.6
												12476.9
												9714.33
												7932.14
												22499.8

## Sheet: Fig_3f-g
Figure 3f	Data for membrane area occupation (%) of flat clathrin structures after perturbing Src									Figure 3g	Data for size (nm2) of flat clathrin structures after perturbing Src
Treatment	Ctrl (n=4)	EGF (n=4)	PP2+EGF (n=8)	Src siRNA+EGF (n=7)						Total structures analyzed analyzed	141	559	267	711
(no. of cells analyzed)	0.38993	2.55609	0.93914	1.22628
	0.61154	3.62218	0.61196	0.77455						Treatment	Ctrl	EGF	PP2+EGF	Src siRNA+EGF
	0.56748	2.86948	1.10848	0.62495							23723.8	23981	48774.4	22961.7
	0.38414	3.77565	0.86157	2.45217							18737.3	25040	26866.1	46744.5
			0.65969	1.16346							15068.5	23695	26708.7	18420
			0.46908	0.88307							12482.9	41302.2	35931.4	35606
			0.50716	0.83742							21498.3	21639	21306.2	46375.8
			1.01624								10295.3	39925.4	22689	43945.6
											14505.7	26931.1	26058.2	24411.3
											26229.1	26873.6	24976.5	10824.2
											16224.3	17908.2	17800.8	4079
											21257.8	38267.3	27610.4	56423.1
											12000.3	69912.6	39954.2	20261.4
											8906.44	25720.8	21566.4	8559.82
											16874.9	34701.4	26214	56166.9
											13549.5	58387.4	32008.4	9671.27
											10765.8	31790.6	24713.2	21912.9
											16802.3	30852.6	34996.4	38959.7
											16080.6	43754.6	20714.6	30454.3
											18292.5	21418.1	34082.6	21045.7
											34793.7	84749	32601.5	10862
											15750.8	60678.1	32072	27742
											8737	76400.5	35913.2	19226.4
											13250	89337	31813.3	28260.9
											12346.8	36660.3	30028	18150
											8803.57	165556	20321.3	13156.8
											8979.06	79642.6	42728.8	19217.2
											12206.1	95415	11941.3	43733.6
											9547.91	151240	15216.7	19233.8
											14974.7	87736.5	13187.9	15482
											29385.1	118267	30259.5	27555.8
											12130.4	82204.1	17290.9	9417.83
											12460.2	48423.7	28543.9	108759
											29978.1	128474	24769.2	11708
											22210.9	101187	55177	7229.03
											12626.7	31347.8	11567.6	27149.4
											8227.15	26280.8	40091.8	13855.3
											14178.9	18823.5	17688.8	31224.7
											10771.8	178342	11107.7	14048.9
											18949.1	53240.6	24089.9	13894
											9923.11	54344	34640.9	14729.9
											14307.5	51829.5	17955.1	69774.3
											16909.7	87509.1	24781.3	21530.4
											9183.3	23109.9	19390.8	36558.9
											14578.3	39364.3	27333.6	42504.2
											20573.9	41695.5	13115.3	26322.7
											13436.1	9026.01	36684.8	29121.6
											15418	13671.6	28607.4	44781.5
											6991.11	38683.8	44883.2	8102.71
											7432.88	99172.4	31783	57577.9
											17201.7	22687	32758.8	11970.7
											8001.73	25236.5	37719.6	6876.06
											12941.3	80759.7	18182	33102.9
											25129.3	34176.1	26610.4	11911.7
											10750.7	21462.4	29858.6	10968.9
											12526.8	24783.3	21124.6	29853.4
											5901.82	26535.4	15321.1	11241.7
											34058.4	153247	25313.8	23973.6
											36513.8	30265.6	22422.7	17626.5
											28382	40723.9	15737.2	12190
											16421	82595.2	13021.5	9536.72
											19235	25973.1	8467.7	21203.3
											16136.6	37728.9	29427.4	26455.5
											19198.7	18587.1	34749.8	15863.5
											14197.1	14071.8	31289.8	10680.4
											21174.5	34996.1	21039.9	14656.2
											22872	41777.3	17622.3	27255.4
											20720.7	52704	54373.6	25845.3
											15458.8	33601.6	31143	63665.1
											17092.7	20368	30115.8	15741.9
											16292.4	104385	23743.5	8473.19
											24676.9	28716.5	20000.5	71685.7
											32787.6	57790.7	24997.6	14392.6
											19929.4	38414	20106.4	11274.9
											22990	49004.2	27031	16407.2
											16377.1	45360.4	30351.8	9933.93
											27017.4	45014.9	22679.9	58431.3
											24233.6	65002.4	19126.1	26655.4
											30279.2	67632.2	36772.5	10747.7
											21604.2	57478.5	31745.2	16633
											28497	59920.3	27891.8	47623.7
											10287.7	30489.9	32910.1	32507.6
											29919.1	43887.2	23692	76054.1
											16755.4	61170.7	29087	39768.9
											13431.5	49202.8	37848.2	14535.5
											14088.1	31035.5	26020.4	24010.4
											8007.78	26784	20111	44000.9
											10578.2	39455.3	30374.5	14114.3
											21601.2	12912.3	23928	11105.3
											17891.6	10951	35128	15566.7
											11419.4	10365.9	15313.6	27647.1
											21521	43421.7	44571.5	22975.5
											28519.7	90606.1	35586.4	7540.53
											7124.25	72386.2	17219.8	23252
											9128.84	48146.5	32525.8	17229.3
											32419.9	17841.6	12685.7	30710.5
											16198.6	39538.1	29916.1	14741.9
											13413.4	35802.8	20044.4	13569.6
											13638.8	44294.7	15899.1	31922.4
											8499.47	71169.8	41872.5	32244
											13667.5	37149.3	18309.1	20439.2
											21342.5	38815	45123.8	46654.2
											19448.3	24888.7	39211.3	16529.8
											13634.3	52387.2	56405.5	15974.1
											38669.7	42523.1	41249.2	15872.7
											16572.3	17743.3	25764.7	49907.4
											44126.8	43734.9	81171.6	23303.6
											15251.5	80427.3	22475.6	18846.7
											17372.6	50863.7	15744.8	16034.9
											12189.4	41415.6	26929.6	21802.3
											23947.7	78682.9	11029	19332.4
											13669.1	30953.9	44473.2	5651.25
											17216.8	94356.5	7095.5	12835.1
											14203.1	22191.2	26468.2	17942.6
											16372.6	168424	28304.8	24486
											15191	73186.5	45344.6	26198.3
											4475.16	42898.3	12342.2	8361.68
											19601.1	32872.3	22446.9	26762.3
											20052	48930.2	102198	10516.4
											20525.5	32426	12032.1	10861.1
											18534.5	44878.7	30879.8	14843.3
											20301.6	44539.8	21159.4	34537.9
											6186.25	87450.2	22608.8	10909.9
											13084.5	50231.3	21598.2	23535.8
											18469.7	34318.6	38503.3	14596.3
											19007.5	107430	45217.6	13345.7
											13395.3	202072	44872.6	6890.8
											21969	26139.9	39326.3	5887.18
											14057.9	54550.6	12357.4	12507
											26725	24987.1	35925.3	12560.5
											13925.4	26587.7	39612.3	8495.31
											11628.1	78915.9	19755.4	5324.08
											25238.2	22315.3	6832.26	33814.4
											10144.3	74278.9	19803.9	23072.3
											16835.1	63130.3	35109.9	30620.2
											19782.9	51589.9	58603.7	30730.8
											12464.5	109722	27029.5	10713.6
											8817.44	150249	17943	31366.7
											18046.2	55562.8	23378.8	52520.1
											14473.8	193834	46045.1	34637.4
											16332.4	23735.9	27677	36849.3
											18087.3	131807	28689.1	14689.4
												32892	44601.8	22339.6
												55190.6	40721.2	40548.6
												21508.9	34031.2	10188.3
												63251.3	38693.9	29304.1
												21313.7	12325.6	51574.6
												55597.6	39400.5	35118.5
												20611.8	45359.8	20583.9
												80968.9	37188.6	54607.6
												93934.4	16519.4	22309.2
												61753.6	32395.7	13163.2
												86963	19170	60629.3
												208900	29946.3	33946.2
												45582.2	15089.7	26412.1
												25929.6	42235.6	17722.4
												46733.5	27253.4	214753
												81321.4	61063.7	11885.9
												35055.4	5525.11	21687.1
												25760.1	12038.1	28908.7
												96704.6	33471.4	29984.3
												38094.8	49521.8	62255
												72247	8048.63	28444.3
												114932	16834	105543
												51804.7	13844.5	90397.9
												35866.3	23519.5	21543.3
												53084.6	34870.8	25463.8
												81987.1	34937.4	16829.3
												18814.4	39787.8	14302.3
												48437	11016.9	11764.2
												102555	13953.5	13544.8
												65608.4	18171.4	28433.2
												47302.3	57708.1	19704.7
												37759	29919.1	33465.1
												33586.4	7230.15	45774
												25138.3	93383.8	15604.5
												30761.8	60841.3	29370.5
												69719	61047	24882.3
												47509.6	12858.1	17409.9
												24262.4	44601.8	10851.8
												46017.9	47577.7	19464.2
												25937.2	37456.4	30130.8
												9187.84	65717.4	22071.4
												11552.5	97884.6	28460.9
												18493.7	15318.1	24139.5
												19690.4	27321.5	40078.5
												21654.1	23248.7	10932
												81079.3	8529.73	18166.6
												84667.9	14501.1	7644.67
												23695	12467.8	10431.6
												22304.7	18006.5	23307.3
												61080.3	27556	24894.3
												163517	36683.3	29774.1
												66054.7	26501.5	17821.9
												30734.6	9929.16	22240.1
												20396.9	18584.5	23141.4
												26090	11535.9	12170.6
												47853	28643.7	16876.3
												85693.7	29011.4	7160.83
												62272.5	11101.7	4860.52
												13911.1	19835.6	17415.5
												46642.7	16543.6	11963.3
												125660	11357.3	16359.3
												51962.1	15169.8	23191.1
												8376.93	9429.91	14634.1
												46158.6	15980.8	25826
												59388.9	8345.16	17119.6
												14864.2	16163.8	66628.9
												43612.4	14546.5	5571.07
												130869	11371	77903.8
												12192.5	38408	26285
												14759.9	19894.6	13080.3
												8526.7	19508.8	12771.5
												91978.3	24026.4	53971.7
												5733.89	10457.2	35439.2
												15684.2	33866.3	16801.7
												8950.32	13180.4	19231.9
												77838.7	32978.2	23923.8
												19390.8	29822.3	19845.7
												221191	20856.8	26453.6
												20587.5	21746.4	21427.2
												28094.6	6870.08	63421.7
												200148	24012.7	30028.5
												25875.1	21363.7	24631.6
												22070.2	36783.1	32392.4
												13834	23002.1	28889.4
												59597.7	31633.2	13110.7
												27017.4	20114	40385.4
												9791.49	19504.3	25571.6
												65251.4	15036.7	8344.17
												29772.4	10951.9	25701.6
												82630.1	14843.1	27465.5
												25111.1	22555.8	56800.1
												26820.7	16806.8	5795.02
												23312.3	15257.6	29478.3
												11404.2	24498.4	36094.5
												66802.1	17831	14990.7
												14753.8	9478.32	29624.8
												52533.9	14079	16152
												14508.7	10771.8	18615.4
												45014.8	15334.8	15084.7
												10484.4	22755.5	19901
												28618	15399.8	20476.1
												28940.3	20502.8	7022.59
												25325.9	51402.3	7348.84
												31704.3	8266.49	56606.5
												15103.3	27509.1	23628
												29091.6	32636.3	20689
												265528	21427.2	27324.5
												25332	19027.7	13146.6
												42970.9	33949.5	16514.2
												10659.9	16965.7	114139
												18664.6	7078.86	41745.7
												166144	12573.7	26381.7
												42452	56680.8	12152.2
												13961	19502.8	33689.1
												8971.5	23981	10240.8
												21891.7	32221.7	6156.29
												32397.2	5352.64	4513.07
												11968.6	7684.02	8310.07
												34553.1	28667.9	4784.03
												10479.9	13676.6	8750.59
												16888.5	17030.7	7558.96
												148033	22409.1	26887.7
												17923.3	29167.2	14964.9
												28981.1	18769	5412.56
												137340	40281	5671.53
												18383.2	11251.4	37705.4
												9921.6	16870.3	20302.8
												12402.8	--	36889.8
												20573.9	--	28797.2
												25421.3	--	25024.2
												7926.08	--	20581.2
												131999	--	16504
												11059.3	--	10441.7
												24982.5	--	12907
												24899.3	--	23562.5
												36536.5	--	34297.3
												33450.2	--	8604.98
												282649	--	21774.6
												22649.6	--	55890.4
												23180.7	--	22916.5
												17386.2	--	7566.34
												15354.4	--	22783.8
												22661.7	--	11868.4
												39754.5	--	18250.4
												14168.3	--	13688.5
												33409.4	--	5750.78
												18943	--	36146.1
												92500.2	--	78744.3
												11410.3	--	24738.5
												19918.8	--	12259.1
												123772	--	15357.5
												21962.8	--	22784.7
												11911.1	--	15354.8
												19256.2	--	23605.9
												7847.41	--	33949
												41353.6	--	17146.4
												9127.33	--	33800.6
												19179	--	17491
												4230.07	--	25374.4
												3461.51	--	25803
												24743.5	--	88626.6
												23631.5	--	19141.6
												24052.1	--	44445.1
												14941.4	--	24983.7
												7255.87	--	28470.1
												53506.7	--
												70466.3	--	49040.2
												28978.1	--	62340.7
												23501.4	--	29710.5
												16030.7	--	20472.4
												22999.1	--	20877.9
												26232.2	--	17545.4
												11001.8	--	24655.6
												37583.5	--	12087.7
												4233.09	--	20557.2
												17200.2	--	30103.1
												9694.66	--	24450
												5733.89	--	31608.1
												12591.9	--	15513.3
												12130.4	--	2908.57
												14056.4	--	3106.71
												10127.4	--	7758.03
												9823.26	--	57501.4
												39503.3	--	22417
												9714.33	--	63781.2
												45680.5	--	67827.9
												20480.1	--	16015.6
												29978.1	--	27223.1
												15437.6	--	21950.7
												8618.99	--	15903.1
												43429.3	--	17165.7
												17911.2	--	29778.7
												13322.6	--	9232.59
												75859.8	--	29716.1
												16219.8	--	30249.7
												10286.2	--	20976.5
												89692.3	--	34276.1
												16003.5	--	43566.8
												29966	--	28628.6
												26758.7	--	24399.4
												31421.4	--	11826.9
												29088.5	--	13087.6
												72766	--	19373.9
												16923.3	--	25046.3
												17643.4	--	15109.6
												13277.2	--	22614.2
												12050.2	--	14038.7
												20555.8	--	17780.4
												15970.2	--	18724.1
												14722	--	18955.5
												8075.86	--	25174.4
												45031.5	--	21565.4
												21021.7	--	13577
												34969.2	--	36480.6
												9289.21	--	22572.7
												9122.79	--	19010.8
												20218.4	--	29230.4
												9402.67	--	81572.7
												24077.8	--	20981.1
												17517.9	--	21816.1
												22554.3	--	9578.19
												8342.13	--	6533.22
												21271.4	--	18879.9
												28379	--	7491.69
												12337.7	--	7792.13
												105732	--	8602.21
												11234.8	--	10785.5
												15080.6	--	32562.9
												26940.2	--	38369.9
												9541.86	--	23180.1
												9275.59	--	24521.9
												26315.4	--	20718.5
												5228.58	--	24798.4
												24828.2	--	13129.1
												12150.1	--	11697.9
												10466.2	--	17057.9
												14065.4	--	41021.3
												26822.2	--	22329.4
												47772.8	--	24421.5
												11756.7	--	21281.6
												8547.89	--	22769
												13216.7	--	14417.5
												26489.4	--	38357
												28627.1	--	41751.2
												13346.8	--	35020.8
												22218.4	--	17950.9
												13572.2	--	15211.9
												10992.7	--	24080.5
												17327.2	--	26615.8
												4966.85	--	22197.7
												13803.7	--	20538.8
												6599.27	--	18985
												9022.94	--	15455.2
												10193.9	--	9628.88
												12398.2	--	23478.7
												21422.7	--	10324.7
												18817.5	--	15675.5
												6034.96	--	10036.2
												23179.1	--	20097.3
												18868.9		29129.9
												27970.5		13831.4
												20055		15737.2
												7183.25		15738.2
												12026		9024.31
												9522.19		10381.8
												14419.5		8714.65
												18151.8		16001.7
												10602.4		7766.32
												10599.4		26786.3
												8761.2		11973.4
												14930.8		16552.9
												22036.9		17721.4
												37533.5		12357.7
												9487.4		13644.3
												10196.9		22770.9
												164980		24064.8
												8900.39		12557.7
												16169.9		18728.8
												23496.8		33578.5
												9632.63		12344.8
												7301.26		13724.5
												8865.59		24974.4
												27457.6		29505.9
												26002.2		19458.7
												67181.8		40551.3
												34935.9		24576.3
												36648.5		43199.1
												20558.8		22358.9
												50329.6		29613.8
												3870		48422.7
												17449.8		13036
												17887		9950.51
												20701		10448.2
												16303		70416.7
												33376.1		28413.8
												7599.3		15129
												13044.2		7528.55
												6705.17		24510
												18492.2		11996.5
												98789.3		14910.6
												35512.3		50186.7
												18436.2		25820.5
												7071.3		19635.6
												11219.7		11626
												24201.9		5208.88
												10718.9		18435.7
												13268.1		15723.4
												9773.33		25837.1
												7431.36		19331.5
												16610.1		18778.5
												15531.4		10423.3
												6401.08		7597.67
												9779.39		21440.1
												37586.5		10911.7
												25312.3		24874.9
												20543.7		12632.4
												37622.8		25845.3
												20041.4		16702.2
												26047.6		10876.7
												10764.3		51522
												50278.2		9837.16
												14935.3		34125.9
												9880.75		37886.1
												7057.68		20177.5
												8590.25		43858
												18280.4		18786.8
												17731.2		44778.7
												9469.24		52163.5
												34675.7		9123.84
												19834.1		53371.7
												22409.1		16644.1
												17902.1		62266.1
												12305.9		27742
												40305.2		19666
												12773.4		36589.4
												20365.1		9541.33
												14909.6		10589.2
												14458.8		59147.4
												23415.2		23434.4
												45620		20937.8
												7906.41		15745.5
												14283.3		17069.9
												7723.35		111712
												8407.18		23879.6
												11065.4		20017.2
												8864.08		16058
												23757.1		11355
												29064.3		10680.4
												75077.7		20155.4
												12464.8		13812.9
												16684.3		67884.1
												21039.9		33890.9
												8010.81		40402
												15684.2		33437.5
												21141.3		16107.7
												21428.7		18330.6
												14348.3		11512.6
												27681.5		12225.9
												5348.1		25759.6
												18782.7		27706.1
												16697.9		9104.49
												15581.4		50236.4
												13650.9		33730.6
												27020.4		45575
												6935.13		26326.4
												6808.05		69396.5
												50592.9		80110.1
												20980.9		16583.3
												10941.3		19754.5
												13696.3		40344
												28106.7		33855
												11619.1		67322.9
												27910		24946.8
												22049		18504.8
												29525.8		27014.9
												11499.6		16096.7
												33306.5		32433.9
												9201.46		26741.1
												26230.7		23683.3
												13181.9		36655.7
												21524		58295.8
												55779.1		36182.9
												14570.7		12881.2
												13717.5		20019.9
												19111		18023.7
												9858.06		45196.2
												26415.2		12176.2
												17334.8		11172.6
												10728		14717
												54087.7		9194.8
												14896		11198.4
												35348.9		12976.1
												41409.6		13624.9
												46458.1		8778.24
												10319.5		11364.2
												27487.9		19643.9
												29471.3		13190.9
												13066.9		5269.71
												15968.7		3676.26
												20990		6081.64
												21105		10929.3
												9882.26		8152.47
												53074		18944.4
												54093.7		18107.6
												12299.9		55171.6
												99237.2		39380.9
												15175.9		34895.5
												17859.8		8329.42
												14525.4		59603.6
												17888.5		7081.57
												16003.5		7914.7
												63623.5		17805.3
												19126.1		36114.7
												21403		66728.4
												15900.6		16170.4
												12476.9		21785.7
												9714.33		28044.3
												7932.14		90893.7
												22499.8		4949.91
														9209.55
														9454.69
														24908.1
														40499.7
														34860.4
														61522.3
														19420
														103114
														42493.1
														16241.4
														13912.5
														50304.6
														32465.2
														43732.7
														33574.8
														35827.2
														9840.84
														6295.45
														27266.5
														36758.9
														10302.6
														28856.2
														21278.8
														49654
														18311.3
														24129.3
														95568.1
														12643.4
														25049.1
														39434.3
														25039.9
														58097.7
														17162
														32746.3
														15276.4
														52474.1
														19559.1
														3393.33
														46201.7
														32683.6
														5389.52
														11592.8
														17108.6
														13140.2
														17373.1
														19949.9
														13808.3
														15873.6
														15750.1
														88687.4
														13116.2
														12508.9
														9069.47
														6432.77
														45810
														14426.7
														19584.9
														25986.4
														27066.5
														18245.8
														6152.6
														46932.5
														30968.5
														32674.4
														146106
														6968.22
														7674.16
														5924.97
														13664.6
														12940.2
														17539.9
														19171.1
														25198.4
														5581.21
														7827.15
														12564.2
														12935.6
														12490.4
														18882.7
														38104.5
														13285.8
														21246.6
														24075
														21589.4
														28506
														11567.9
														18331.5
														3436.65
														20026.4
														35458.6
														18424.6
														15409.2
														29503.2
														6286.23
														11501.6
														11021.4
														24657.4
														34609.8
														15827.6
														15154.8
														19127.8
														16070.9
														26158.7
														15114.2
														24483.2
														8894.36
														48657.7
														14183.4
														7264.05
														37417.9
														22879.6
														14608.3
														12909.8
														10229.8
														93769.1
														6070.58
														9852.83
														5495.5
														20442.9
														103036
														17257
														8979.15
														21222.6
														36363.6
														9210.47
														13563.2
														120705
														23330.3
														18620
														14565
														27266.5
														16516.9
														137317
														70572.4
														115283
														37857.5
														12321.8
														13989.9
														11467.5
														10227
														16055.2
														17677.2
														18040.3
														15691.2
														17641.3
														10581.8
														10646.3
														15259.9
														6127.72
														6481.61
														11409.4
														27465.5

## Sheet: Fig_4f-g
Figure 4f	Data for membrane area occupation (%) of flat clathrin structures after perturbing b5-integrin										Figure 4g	Data for size (nm2) of flat clathrin structures after perturbing b5-integrin
Treatment	Ctrl (n=4)	EGF (n=4)	CTA+EGF (n=4)	b5 siRNA+EGF (n=7)						Total structures analyzed analyzed	141	559	224	304
(no. of cells analyzed)	0.38993	2.55609	2.30976	0.28235
	0.61154	3.62218	1.57464	1.00607						Treatment	Ctrl	EGF	CTA+EGF	b5 siRNA+EGF
	0.56748	2.86948	1.52826	0.62623							23723.8	23981	27127.8	21752.6
	0.38414	3.77565	0.51345	0.99669							18737.3	25040	15926.3	9413.23
				0.44243							15068.5	23695	25448.5	18308.5
				0.6786							12482.9	41302.2	19536.1	19992.3
				0.74794							21498.3	21639	9906.47	19613.5
											10295.3	39925.4	19251.7	36202.3
											14505.7	26931.1	15036.7	4665.15
											26229.1	26873.6	6637.09	3116.86
											16224.3	17908.2	7233.18	10701.6
											21257.8	38267.3	18303.1	27023.2
											12000.3	69912.6	24336.5	6776.53
											8906.44	25720.8	25949.3	17300.3
											16874.9	34701.4	6553.88	13178
											13549.5	58387.4	6390.49	28319
											10765.8	31790.6	19153.3	17431.2
											16802.3	30852.6	15894.5	24502.6
											16080.6	43754.6	5709.69	36089
											18292.5	21418.1	23725.3	9754.23
											34793.7	84749	19828.1	11984.5
											15750.8	60678.1	18599.6	24372.7
											8737	76400.5	22646.6	13408.4
											13250	89337	19735.8	11974.2
											12346.8	36660.3	20873.5	4807.6
											8803.57	165556	26365.3	4896.14
											8979.06	79642.6	25938.7	14516
											12206.1	95415	17402.9	29069.3
											9547.91	151240	12666	22928.8
											14974.7	87736.5	20865.9	17118.3
											29385.1	118267	19735.8	7340.95
											12130.4	82204.1	24646.7	16640.2
											12460.2	48423.7	20483.2	12067.5
											29978.1	128474	20855.3	31361.2
											22210.9	101187	29264	9801.6
											12626.7	31347.8	20900.7	17003.7
											8227.15	26280.8	13493.6	12287.4
											14178.9	18823.5	17147.2	31240
											10771.8	178342	27038.5	19998.4
											18949.1	53240.6	12720.5	11720.7
											9923.11	54344	9488.91	35561.1
											14307.5	51829.5	32164.3	31585.8
											16909.7	87509.1	6985.06	10078.4
											9183.3	23109.9	14362	22427.4
											14578.3	39364.3	13257.5	17899.4
											20573.9	41695.5	20103.4	13010.7
											13436.1	9026.01	4851.87	21019.9
											15418	13671.6	18165.4	10948
											6991.11	38683.8	11131.9	23062.1
											7432.88	99172.4	24530.2	23845
											17201.7	22687	15313.6	9603.07
											8001.73	25236.5	9101.61	13155.2
											12941.3	80759.7	18917.3	11751.5
											25129.3	34176.1	5724.81	15998
											10750.7	21462.4	17194.1	19126
											12526.8	24783.3	16153.2	12588.5
											5901.82	26535.4	17900.6	7089.29
											34058.4	153247	23321.4	21206
											36513.8	30265.6	28981.1	30567.7
											28382	40723.9	22560.4	23644.6
											16421	82595.2	10141	11706.2
											19235	25973.1	30003.8	25823.3
											16136.6	37728.9	25861.5	44313.3
											19198.7	18587.1	14714.5	18954.6
											14197.1	14071.8	22254.8	22105.5
											21174.5	34996.1	23244.2	5763.69
											22872	41777.3	8889.8	36095.4
											20720.7	52704	28981.1	17562
											15458.8	33601.6	15685.7	30989.8
											17092.7	20368	13629.7	27014.9
											16292.4	104385	13162.2	25639.9
											24676.9	28716.5	17622.3	26295.1
											32787.6	57790.7	20758.5	6872.38
											19929.4	38414	20669.2	12288.6
											22990	49004.2	19053.5	25847.2
											16377.1	45360.4	17331.8	11125.6
											27017.4	45014.9	19399.9	15200.9
											24233.6	65002.4	19336.4	18017.3
											30279.2	67632.2	19083.7	18150
											21604.2	57478.5	25984.1	10172.6
											28497	59920.3	25660.3	26480.4
											10287.7	30489.9	28599.9	30901.3
											29919.1	43887.2	19871.9	8606.83
											16755.4	61170.7	20664.7	7737.76
											13431.5	49202.8	16979.3	8879.63
											14088.1	31035.5	17044.3	19376.7
											8007.78	26784	54216.3	8990.22
											10578.2	39455.3	37789.2	7075.13
											21601.2	12912.3	11440.5	7606.9
											17891.6	10951	13106.3	11371.6
											11419.4	10365.9	37937.5	17206.3
											21521	43421.7	25368.3	21514.8
											28519.7	90606.1	32863.2	16740.9
											7124.25	72386.2	59906.3	39461.1
											9128.84	48146.5	45128.3	7208.76
											32419.9	17841.6	28891.9	28659
											16198.6	39538.1	7844.39	11775.3
											13413.4	35802.8	3712.66	22045.6
											13638.8	44294.7	37247.6	12303.4
											8499.47	71169.8	26655.8	19517.7
											13667.5	37149.3	31356.4	24984.6
											21342.5	38815	43208.4	13203.8
											19448.3	24888.7	29395.6	4913.98
											13634.3	52387.2	34592.5	11156.9
											38669.7	42523.1	13563.1	6799.57
											16572.3	17743.3	45573.1	33689.1
											44126.8	43734.9	21345.5	3979.47
											15251.5	80427.3	66319.5	23186.6
											17372.6	50863.7	47732	23595.8
											12189.4	41415.6	12824.9	26129.2
											23947.7	78682.9	17717.6	17048.7
											13669.1	30953.9	17750.9	13800.1
											17216.8	94356.5	38963.2	19328.7
											14203.1	22191.2	14316.6	11455.5
											16372.6	168424	12720.5	12179
											15191	73186.5	29025	29866.3
											4475.16	42898.3	38188.6	17849.6
											19601.1	32872.3	15414.9	7438.24
											20052	48930.2	18678.3	22484.3
											20525.5	32426	29846.5	11107.1
											18534.5	44878.7	19350	19868.8
											20301.6	44539.8	23079.3	9339.51
											6186.25	87450.2	11594.9	3012.71
											13084.5	50231.3	23350.1	28433.2
											18469.7	34318.6	28133.9	19662.4
											19007.5	107430	35332.3	3323.29
											13395.3	202072	43939.2	2278.2
											21969	26139.9	27428.9	3067.09
											14057.9	54550.6	9858.06	26542.1
											26725	24987.1	18210.8	37784.7
											13925.4	26587.7	16874.9	17990.6
											11628.1	78915.9	17787.2	25748.6
											25238.2	22315.3	29430.4	9253.8
											10144.3	74278.9	32347.3	16180.6
											16835.1	63130.3	37462.4	24169
											19782.9	51589.9	41751.5	9970.8
											12464.5	109722	19959.7	34105.7
											8817.44	150249	27792	21705.6
											18046.2	55562.8	36317.2	39133
											14473.8	193834	21740.4	17352.8
											16332.4	23735.9	23673.9	22606.9
											18087.3	131807	32913.1	19061.5
												32892	27254.9	34879.8
												55190.6	31494	21736.9
												21508.9	21248.7	28069.2
												63251.3	36043.3	35065.1
												21313.7	31323.1	10649.1
												55597.6	12440.6	25976.3
												20611.8	47160.1	7370.97
												80968.9	16295.4	15076.5
												93934.4	67015.4	46329.8
												61753.6	22534.6	13095
												86963	7644.68	12839.7
												208900	27018.9	8070.46
												45582.2	42264.4	7351.61
												25929.6	9381.49	16634.9
												46733.5	12094.1	18080
												81321.4	22905.3	35374.7
												35055.4	24970.4	13921.7
												25760.1	20250.2	26772.5
												96704.6	36622.8	35783
												38094.8	12318	24372.7
												72247	20477.1	21887.1
												114932	29878.3	48281.8
												51804.7	6617.43	9365.31
												35866.3	30872.2	23478.7
												53084.6	7044.06	12280.3
												81987.1	27029.5	46849.6
												18814.4	12508.7	6635.53
												48437	8903.42	3155.56
												102555	18631.4	47320.5
												65608.4	12585.8	15267.2
												47302.3	19681.3	29447.9
												37759	21560.3	21574.7
												33586.4	32668	36875.1
												25138.3	22167	25681.3
												30761.8	37899.7	33586.8
												69719	40029.8	20926.8
												47509.6	18949.1	23458.4
												24262.4	33103.8	28760.4
												46017.9	22875	15879.2
												25937.2	8190.84	17139.9
												9187.84	17593.5	9664.83
												11552.5	21448.4	17205.4
												18493.7	35442.7	5971.98
												19690.4	33397.3	9720.13
												21654.1	15765.9	48214.5
												81079.3	22077.8	35658.6
												84667.9	37264.2	5678.91
												23695	10826.3	5989.49
												22304.7	28566.6	8688.86
												61080.3	31177.8	6556.27
												163517	51981.7	2312.3
												66054.7	21622.4	33566.6
												30734.6	23492.3	27073.9
												20396.9	20312.2	3095.66
												26090	24431.8	19574.8
												47853	56378.2	32438.5
												85693.7	18878	6717.55
												62272.5	10661.4	7488.01
												13911.1	14678.2	26821.4
												46642.7	9830.82	31384.2
												125660	18182	12280.3
												51962.1	35296	18002.6
												8376.93	29525.8	19361
												46158.6	20127.6	24122.9
												59388.9	38976.8	28142
												14864.2	25669.4	17108.6
												43612.4	29353.3	14997.2
												130869	25232.1	7020.76
												12192.5	20283.5	8068.62
												14759.9	18389.3	6522.17
												8526.7	27723.9	30217.5
												91978.3	26531.7	7793.06
												5733.89	6944.21	8416.06
												15684.2	12203.1	12296
												8950.32	15389.2	16502.2
												77838.7	17838.6	12508.9
												19390.8	41942.1	67250.2
												221191	15413.4	29088.5
												20587.5	24142.9	19332.4
												28094.6	23974.9	32192.5
												200148	24574	45743.7
												25875.1	9932.19	22524.9
												22070.2	18089.7	43000.1
												13834	18384.8	46835.8
												59597.7	20940	28592.7
												27017.4	25887.2	16282.9
												9791.49	27575.6	12049
												65251.4	25401.6	24595.7
												29772.4	24628.5	15593.5
												82630.1	24816.1	21888
												25111.1	22345.5	20418.1
												26820.7	31596.9	10894.4
												23312.3	16896.1	27326
												11404.2	11649.3	9143.97
												66802.1	12392.2	16204.7
												14753.8	26787.4	29916.1
												52533.9	32527.3	27660.4
												14508.7	27872.2	29127.9
												45014.8	27961.4	12672.1
												10484.4	32556.1	14971.7
												28618	23970.4	13038.2
												28940.3	35775.5	19120
												25325.9	22180.6	27717.8
												31704.3	12355.9	19130.6
												15103.3		8901.91
												29091.6		22085.3
												265528		5233.12
												25332		57370.7
												42970.9		20974.9
												10659.9		26372.9
												18664.6		10498
												166144		6361.75
												42452		9823.26
												13961		25372.9
												8971.5		10616
												21891.7		16605.6
												32397.2		13307.5
												11968.6		34811.8
												34553.1		7546.35
												10479.9		7856.49
												16888.5		13346.8
												148033		35613.7
												17923.3		30952.4
												28981.1		29362.4
												137340		23322.9
												18383.2		20173
												9921.6		31353.3
												12402.8		10092.6
												20573.9		13678.1
												25421.3		36580.4
												7926.08		8396.6
												131999		10793
												11059.3		32065.9
												24982.5		36359.5
												24899.3		12224.2
												36536.5		14151.7
												33450.2		11537.4
												282649		28748.1
												22649.6		26749.6
												23180.7		29755.7
												17386.2		23215.5
												15354.4		28374.4
												22661.7		7349.67
												39754.5		6186.25
												14168.3		10936.8
												33409.4		6913.95
												18943		24932.6
												92500.2		36544.1
												11410.3		14023.1
												19918.8		21869
												123772		27368.4
												21962.8		20008.1
												11911.1		16862.8
												19256.2		9130.35
												7847.41		17582.9
												41353.6		9089.51
												9127.33		10535.8
												19179		6301.23
												4230.07		9529.76
												3461.51		3927.49
												24743.5		4892.72
												23631.5		23496.9
												24052.1		4257.3
												14941.4		11342.2
												7255.87
												53506.7
												70466.3
												28978.1
												23501.4
												16030.7
												22999.1
												26232.2
												11001.8
												37583.5
												4233.09
												17200.2
												9694.66
												5733.89
												12591.9
												12130.4
												14056.4
												10127.4
												9823.26
												39503.3
												9714.33
												45680.5
												20480.1
												29978.1
												15437.6
												8618.99
												43429.3
												17911.2
												13322.6
												75859.8
												16219.8
												10286.2
												89692.3
												16003.5
												29966
												26758.7
												31421.4
												29088.5
												72766
												16923.3
												17643.4
												13277.2
												12050.2
												20555.8
												15970.2
												14722
												8075.86
												45031.5
												21021.7
												34969.2
												9289.21
												9122.79
												20218.4
												9402.67
												24077.8
												17517.9
												22554.3
												8342.13
												21271.4
												28379
												12337.7
												105732
												11234.8
												15080.6
												26940.2
												9541.86
												9275.59
												26315.4
												5228.58
												24828.2
												12150.1
												10466.2
												14065.4
												26822.2
												47772.8
												11756.7
												8547.89
												13216.7
												26489.4
												28627.1
												13346.8
												22218.4
												13572.2
												10992.7
												17327.2
												4966.85
												13803.7
												6599.27
												9022.94
												10193.9
												12398.2
												21422.7
												18817.5
												6034.96
												23179.1
												18868.9
												27970.5
												20055
												7183.25
												12026
												9522.19
												14419.5
												18151.8
												10602.4
												10599.4
												8761.2
												14930.8
												22036.9
												37533.5
												9487.4
												10196.9
												164980
												8900.39
												16169.9
												23496.8
												9632.63
												7301.26
												8865.59
												27457.6
												26002.2
												67181.8
												34935.9
												36648.5
												20558.8
												50329.6
												3870
												17449.8
												17887
												20701
												16303
												33376.1
												7599.3
												13044.2
												6705.17
												18492.2
												98789.3
												35512.3
												18436.2
												7071.3
												11219.7
												24201.9
												10718.9
												13268.1
												9773.33
												7431.36
												16610.1
												15531.4
												6401.08
												9779.39
												37586.5
												25312.3
												20543.7
												37622.8
												20041.4
												26047.6
												10764.3
												50278.2
												14935.3
												9880.75
												7057.68
												8590.25
												18280.4
												17731.2
												9469.24
												34675.7
												19834.1
												22409.1
												17902.1
												12305.9
												40305.2
												12773.4
												20365.1
												14909.6
												14458.8
												23415.2
												45620
												7906.41
												14283.3
												7723.35
												8407.18
												11065.4
												8864.08
												23757.1
												29064.3
												75077.7
												12464.8
												16684.3
												21039.9
												8010.81
												15684.2
												21141.3
												21428.7
												14348.3
												27681.5
												5348.1
												18782.7
												16697.9
												15581.4
												13650.9
												27020.4
												6935.13
												6808.05
												50592.9
												20980.9
												10941.3
												13696.3
												28106.7
												11619.1
												27910
												22049
												29525.8
												11499.6
												33306.5
												9201.46
												26230.7
												13181.9
												21524
												55779.1
												14570.7
												13717.5
												19111
												9858.06
												26415.2
												17334.8
												10728
												54087.7
												14896
												35348.9
												41409.6
												46458.1
												10319.5
												27487.9
												29471.3
												13066.9
												15968.7
												20990
												21105
												9882.26
												53074
												54093.7
												12299.9
												99237.2
												15175.9
												17859.8
												14525.4
												17888.5
												16003.5
												63623.5
												19126.1
												21403
												15900.6
												12476.9
												9714.33
												7932.14
												22499.8

## Sheet: Fig_5b
Figure 5b	Data for box plot showing correlation analysis of EGFR, Src, and b5-integrin with mScarlet-CLCa in HSC3 cell before (Ctrl) or after stimulation (EGF)
Total spots analyzed	3728	2173	1394	1407	1037	1011
Proteins correlated with CLC	EGFR Ctrl (n=23)	EGFR EGF (n=22)	Src Ctrl (n=28)	Src EGF (n=27)	b5 Ctrl (n=21)	b5 EGF (n=20)
(no. of cells analyzed)	0.19902	0.16297	0.455	0.1626	0.6048	0.7558
	0.26805	0.40262	0.3893	0.1008	0.6754	0.7731
	0.16068	0.27727	0.6077	0.0675	0.7163	0.6644
	0.16639	0.40477	0.5509	0.1298	0.7804	0.7768
	0.06347	0.2749	0.6004	0.1031	0.5827	0.6666
	0.08765	0.4449	0.47	0.0823	0.8091	0.6291
	0.18591	0.2506	0.4891	0.09	0.8284	0.7842
	0.17006	0.2546	0.4589	0.2391	0.8382	0.7007
	0.0727	0.5236	0.3204	0.1361	0.6491	0.8001
	0.20662	0.2025	0.2739	0.1094	0.7899	0.8027
	0.12123	0.5528	0.3528	0.2215	0.8466	0.8098
	0.14258	0.4412	0.239	0.1405	0.7122	0.8213
	0.10468	0.7511	0.289	0.1641	0.678	0.6975
	0.08331	0.7097	0.3802	0.0458	0.7115	0.8478
	0.10226	0.5684	0.4127	0.2604	0.9321	0.8603
	0.21015	0.2837	0.4391	0.2304	0.9413	0.696
	0.17523	0.2036	0.2687	0.0891	0.9452	0.7316
	0.26673	0.403	0.5303	0.0411	0.9404	0.7234
	0.08556	0.2858	0.3723	0.2209	0.9041	0.8801
	0.07981	0.3291	0.3985	0.1085	0.9423	0.9193
	0.18114	0.4774	0.4091	0.2395	0.8978
	0.29081	0.4424	0.4677	0.2304
	0.17426		0.4289	0.421
			0.4382	0.3282
			0.4803	0.3175
			0.3262	0.3267
			0.2449	0.311
			0.5602

## Sheet: Fig_6b&d
Figure 6b	Data for phosphorylation of different b5-integrin peptides by Src and PAK4							Figure 6d	Data for box plot showing correlation analysis of different b5-integrin-GFP mutants with mScarlet-CLCa in HSC3 cells before (Ctrl) or after stimulation (EGF)
Peptide	b5 WT	b5 WT	b5 3Y-F	SRCtide	b5 WT			Total spots analyzed	1499	872	1199	1440	826	1099	1245	1122	1326	953
Kinase	none	Src	Src	Src	Src
	6996	100232	47201	800485	16078			b5-integrin correlated with CLC	WT		DC		3Y-F		3Y-E		2S-A
	6904	94490	43616	828056	15985			Treatment	Ctrl (n=19)	EGF (n=16)	Ctrl (n=17)	EGF (n=19)	Ctrl (n=16)	EGF (n=18)	Ctrl (n=17)	EGF (n=16)	Ctrl (n=16)	EGF (n=16)
	7095	79406	54889	907810	7190			(no. of cells analyzed)	0.7587	0.7165	0.4927	0.2041	0.9143	0.3565	0.7639	0.7555	0.6151	0.6278
	7014	91906	43930	829647	11656				0.9083	0.7628	0.4223	0.2084	0.8867	0.6598	0.82	0.7169	0.9129	0.8287
	7302	78554	53323	1057880	11436				0.7769	0.8321	0.2066	0.1139	0.7752	0.611	0.8154	0.7285	0.6841	0.8285
	7346	137140		1096400	9358				0.8945	0.8914	0.4577	0.3885	0.947	0.9136	0.6418	0.7669	0.9099	0.8585
									0.674	0.8473	0.3795	0.3504	0.9148	0.3079	0.86	0.6914	0.8627	0.7875
									0.8457	0.846	0.401	0.5098	0.9096	0.0741	0.7441	0.7981	0.6864	0.8338
									0.9062	0.8127	0.4928	0.1781	0.7676	0.3214	0.7618	0.8168	0.8899	0.8573
									0.871	0.8194	0.4022	0.2439	0.8789	0.0081	0.5614	0.789	0.8812	0.8238
									0.8609	0.9213	0.4493	0.108	0.8764	0.5046	0.7379	0.8456	0.8252	0.905
									0.8849	0.8782	0.5972	0.0218	0.9057	0.5637	0.8572	0.7655	0.7913	0.7934
									0.8628	0.882	0.4062	0.0161	0.8999	0.5847	0.791	0.6765	0.8555	0.8387
									0.9262	0.86	0.3743	0.1924	0.6946	0.7577	0.6225	0.7678	0.8983	0.7678
									0.6284	0.8262	0.3421	0.1223	0.6266	0.6584	0.854	0.7061	0.7478	0.6773
									0.7682	0.8792	0.4453	0.2145	0.6215	0.4314	0.7151	0.7527	0.9235	0.8228
									0.8748	0.8596	0.3789	0.1637	0.6722	0.6569	0.7248	0.8335	0.881	0.877
									0.694	0.8788	0.3575	0.0115	0.73	0.3846	0.8557	0.7512	0.8016	0.7384
									0.5932		0.4321	0.2548		0.8496	0.8419
									0.6241			0.1639		0.633
									0.7513			0.118

## Sheet: Fig_7b-d&f-g
Figure 7b	Data for box plot showing correlation analysis of P-EGFR with CLC in HSC3 cells before (Ctrl) or after stimulation (EGF)
Total spots analyzed	1770	1240	1660	1678
siRNA	scram		b5
Treatment	Ctrl (n=19)	EGF (n=19)	Ctrl (n=20)	EGF (n=19)
(no. of cells analyzed)	0.30369	0.86059	0.27991	0.7247
	0.35624	0.65846	0.37279	0.63198
	0.21847	0.68051	0.2402	0.55275
	0.2254	0.81336	0.34502	0.59746
	0.2447	0.7827	0.43341	0.44179
	0.18358	0.80636	0.25118	0.51853
	0.2107	0.88848	0.3595	0.69712
	0.2913	0.73332	0.43801	0.61207
	0.26597	0.80965	0.19742	0.54211
	0.25942	0.71239	0.23217	0.6662
	0.39414	0.77169	0.30102	0.61458
	0.28172	0.76132	0.2842	0.54145
	0.22261	0.51521	0.23363	0.64446
	0.22254	0.66315	0.25892	0.483
	0.19383	0.80665	0.3913	0.51263
	0.20372	0.61758	0.27787	0.44233
	0.13822	0.77953	0.18958	0.57617
	0.1925	0.72277	0.34298	0.6907
	0.20008	0.75144	0.20288	0.33671
			0.22187
Figure 7c	Data for box plot showing fluor. intensity (AU) of membrane P-EGFR in HSC3 cells before (Ctrl) or after stimulation (EGF)
siRNA	scram		b5
Treatment	Ctrl (n=30)	EGF (n=30)	Ctrl (n=30)	EGF (n=30)
(no. of cells analyzed)	59.7782	1030.1	118.683	209.634
	63.3452	594.916	138.422	170.158
	93.2241	1095.19	94.5017	214.304
	51.6509	951.54	107.446	209.315
	41.2443	531.571	101.738	166.579
	136.518	1740.47	110.131	142.468
	85.9641	693.055	103.507	164.461
	153.568	235.813	97.1115	167.45
	60.5938	719.079	99.1365	162.503
	53.2392	936.229	91.8619	325.843
	55.5358	1293.35	135.064	131.841
	58.2518	291.114	139.999	177.037
	72.3668	693.98	150.773	129.798
	50.3322	283.201	162.977	211.774
	107.715	521.716	230.389	486.656
	87.1723	597.266	94.3055	175.517
	102.207	325.856	171.193	654.539
	110.24	780.38	123.568	393.099
	75.5026	897.283	112.652	79.5886
	116.77	405.559	83.4291	164.567
	89.478	445.86	118.557	170.183
	66.5517	485.126	180.137	481.641
	144.28	349.363	36.5735	58.1803
	122.222	481.317	71.3685	141.394
	71.4606	390.571	100.497	214.727
	90.2346	424.627	80.7972	640.832
	127.186	375.158	51.2036	284.381
	91.6288	406.986	85.4709	98.0869
	133.014	409.117	105.084	323.838
	51.9065	231.962	19.337	198.512
Figure 7d	Data for box plot showing fluor. intensity (AU) of membrane T-EGFR in HSC3 before (Ctrl) or after stimulation (EGF)
siRNA	scram		b5
Treatment	Ctrl (n=30)	EGF (n=30)	Ctrl (n=30)	EGF (n=30)
(no. of cells analyzed)	7005.38	6608.02	7354.71	2538.7
	4078.42	6370.6	9930.37	3917.76
	19046.4	12197.8	6317.64	3076.01
	5356.77	9508.42	6431.24	3375.68
	5155.54	7022.66	7590.93	1580.86
	21873.7	16337.9	9950.5	2107.1
	11360	12401.1	11585.1	982.212
	19851.5	6514.37	9185.15	2013.33
	10534	6312.64	10540.9	4553.4
	10136.8	936.229	7280.91	4095.56
	11931.4	10264	9037.03	1698.45
	6460.91	3384.09	13922.5	4572.82
	6402.24	8676.5	12955.7	4923.8
	5532.19	4808.88	18355.3	3861.23
	10682.2	4747.25	13629.4	5974.65
	7386.82	9254.11	8176.45	6122.89
	9962.55	5913.57	11294.2	6175.03
	13007.6	6302.56	8780.63	5749.11
	14699.4	8046.71	6711.73	1085.11
	14517.2	3675.95	5113.53	2750.93
	13293.2	7871.85	9686.96	3335.2
	11866	5938.79	5288.38	5704.93
	14544.1	4814.37	7980.85	842.644
	7968.84	6717.87	7496.8	916.853
	8703.4	2736.7	13314.7	943.524
	12337.6	6431.28	5220.29	6257.69
	9551.86	7944.89	5178.42	4851.04
	7351.2	6415.1	7183.79	2008
	11621.7	9214.63	6179.93	3656.96
	10008.8	3149.01	3725.19	2596.17
Figure 7f	Data for box plot showing correlation analysis of Grb2 with CLC in HSC3 cells before (Ctrl) or after stimulation (EGF)
Total spots analyzed	1965	1532	2165	801
siRNA	scram		b5
Treatment	Ctrl (n=19)	EGF (n=20)	Ctrl (n=19)	EGF (n=14)
(no. of cells analyzed)	0.29102	0.52717	0.24208	0.33449
	0.28027	0.61913	0.32132	0.20729
	0.40343	0.44829	0.12641	0.34796
	0.01134	0.65283	0.09788	0.4009
	0.23507	0.67538	0.19917	0.39728
	0.25693	0.80272	0.17982	0.31989
	0.32944	0.55001	0.31923	0.33493
	0.25794	0.43226	0.14287	0.44117
	0.25775	0.40165	0.28014	0.33956
	0.18605	0.30737	0.14898	0.4901
	0.1823	0.62494	0.18064	0.0764
	0.16724	0.57907	0.22093	0.24338
	0.35293	0.52781	0.18341	0.36204
	0.27455	0.50227	0.24549	0.44248
	0.442	0.38783	0.21667
	0.40711	0.76134	0.2151
	0.19792	0.46752	0.19415
	0.37125	0.44288	0.20125
	0.34899	0.38279	0.22334
		0.3109
Figure 7g	Data for box plot showing fluor. intensity (AU) of membrane Grb2 in HSC3 cells before (Ctrl) or after stimulation (EGF)
siRNA	scram		b5
Treatment	Ctrl (n=30)	EGF (n=30)	Ctrl (n=30)	EGF (n=30)
(no. of cells analyzed)	208.159	697.08	345.927	438.408
	184.128	481.968	247.267	238.243
	125.683	539.037	703.099	477.854
	186.239	1002.38	317.731	283.571
	172.202	843.925	195.502	549.105
	231.132	647.93	310.597	331.319
	104.796	798.029	167.215	660.345
	321.784	492.355	424.404	381.81
	283.617	580.505	162.965	264.067
	204.119	677.887	176.867	226.535
	121.755	522.273	48.4569	252.139
	99.4954	1221.14	158.501	141.339
	101.985	1085.41	128.125	242.366
	286.476	907.385	321.447	366.446
	160.19	481.12	173.528	321.451
	157.401	1101.07	380.54	152.309
	205.078	625.32	215.59	390.608
	649.118	784.142	254.302	361.94
	165.321	978.682	281.326	167.061
	277.54	1500.48	224.806	911.083
	97.3696	454.956	406.191	1430.69
	178.22	995.254	325.777	319.298
	138.001	923.918	230.93	331.624
	566.981	510.295	262.188	772.703
	198.658	1029.25	163.552	248.948
	173.28	392.84	358.874	381.274
	327.128	803.061	266.761	206.714
	128.618	1036.62	172.932	593.931
	185.804	1390.5	300.962	325.749
	554.062	1193.42	380.554	333.389

## Sheet: SupFig_1b-c
Sup. Fig. 1b	Data for membrane area occupation (%) of flat clathrin structures after EGF stimulation								Sup. Fig. 1c	Data for box plot showing fluor. intensity (AU) of membrane CLC in HSC3 cells plated on coverslips with different coatings before (Ctrl) or after stimulation (EGF)
Time	0 min (n=4)	2 min (n=3)	5 min (n=4)	15 min (n=4)	30 min n=3)	60 min (n=5)
(no. of cells analyzed)	0.62788	0.70303	2.35159	4.21134	6.01584	0.54087			coating	collagen		fibrinogen		laminin
	0.96513	1.26678	1.77524	3.85207	5.42812	0.26376			Treatment	Ctrl (n=30)	EGF (n=30)	Ctrl (n=30)	EGF (n=30)	Ctrl (n=30)	EGF (n=30)
	1.07168	0.95997	2.63147	3.15174	1.66324	1.04783			(no. of cells analyzed)	1522.99	2700.75	737.333	2776.47	792.173	3347.65
	0.73349		1.82665	4.50601		0.98647				1363.91	4238.09	606.794	3221.07	2042.11	2182.21
						0.53358				895.949	1799.53	664.342	1828.82	1511.13	3335.77
										931.999	2930.58	765.374	2324.89	1250.51	4116.5
										723.734	2332.33	604.051	2604.52	1317.71	2021.23
										728.411	2926.8	604.8	2885.44	1334.64	3019.12
										1062.67	2865.44	830.295	2011.14	1183.81	3208.33
										825.546	4396.78	749.291	1092.91	1428.57	3134.65
										1029.28	4763.95	753.14	1369.68	1137.66	3251.2
										1271.58	4013.19	568.218	1553.69	1427.51	3584.84
										1142.21	2761.66	690.102	2555.78	1551.05	2500.57
										1125.36	3070.51	706.419	1848.2	1692.74	4270.11
										979.635	2626.79	575.89	2109.9	1458.54	3664.15
										900.871	3050.59	656.781	1940.44	1009.61	1993.97
										844.833	3197.54	817.2	1756.69	1556.9	3477.49
										1038.36	2492.3	949.122	2084.58	1554.67	4748.31
										1699.34	3687.4	684.559	1658.52	1466.26	3582.07
										1252.81	3405.03	804.591	1982.12	1489.59	7790.83
										1182.34	3539.83	724.931	1834.42	1581.91	4188.56
										2240.3	3342.12	623.655	1856.95	1996.54	4019.07
										1373.86	3167.75	1281.66	3134.73	1928.9	3527.43
										2006.49	2764.6	1224.69	2701.8	1842.35	3952.93
										2215.77	8291.66	2210.06	4814.5	1942.99	3217.63
										1901.55	6114.57	1082.32	2401.36	2493.43	4133.31
										1607.48	5323.45	1847.09	3370.68	1979.5	3743.08
										1934.69	7065.64	1486.49	4623.56	1873.34	4062.52
										1575.65	2911.07	1977.93	3649.74	2447.93	3964.28
										1768.19	5704.97	2182.95	2124.54	1309.08	3649.09
										1404.07	5878.54	1348.95	4082.41	2072.58	3565.38
										1622.61	6334.33	1555.95	1943.38	1501.48	3059.56

## Sheet: SupFig_2b-d
Sup. Fig. 2b	Data for membrane area occupation (%) of all clathin coated structures in dorsal membranes of HSC3 cells before (Ctrl) and after EGF stimulation
Treatment	Ctrl (n=5)	EGF (n=5)
(no. of cells analyzed)	0.81067	0.70677
	0.80067	0.43546
	0.54088	0.60858
	0.5481	0.32669
	0.55338	0.72579
Sup. Fig. 2c	Data for membrane area occupation (%) of flat, domed and spherical clathrin structures in dorsal membranes of HSC3 cells before (Ctrl) and after EGF stimulation
Treatment	Ctrl			EGF
Clathrin structure type	flat	dome	sphere	flat	dome	sphere
(no. of cells analyzed)	0.19391	0.32146	0.2953	0.52963	0.15687	0.02026
	0.22199	0.3546	0.22408	0.18681	0.21175	0.0369
	0.20238	0.23607	0.10242	0.42147	0.13536	0.05174
	0.15854	0.22714	0.16241	0.21684	0.09733	0.01253
	0.29691	0.1654	0.09106	0.54622	0.16432	0.01525
Sup. Fig. 2d	Data for size (nm2) of flat, domed and spherical clathrin structures in dorsal membranes of HSC3 cells before (Ctrl) and after EGF stimulation
Total structures analyzed	191	233	270	262	132	28
Treatment	Ctrl			EGF
Clathrin structure type	flat	dome	sphere	flat	dome	sphere
	25540.8	22035.4	11310.4	22829.7	13628.2	10372.4
	15191	19693.4	9481.34	26220.1	19209.3	19372.7
	24701.1	12685.7	8227.15	36309.6	14180.4	7917.01
	13490.5	10408.8	6015.29	10903.5	15581.4	16197.1
	5677.91	15510.3	12962.5	6691.56	12482.9	11895.9
	22853.9	21599.7	6847.39	7013.8	23834.2	15941.4
	36112.9	20244.1	7390.52	12753.7	20026.3	10336.1
	20451.4	15490.6	5736.92	18398.4	13852.1	8966.96
	12879.3	11018.5	5954.77	22593.6	14269.7	6227.1
	7618.96	15157.7	9225.66	15797.7	14992.8	7564.5
	12141	17062.5	11731	21799.4	6880.67	12588.8
	14065.4	19168.4	4559.88	15843.1	12225.7	12653.9
	4941.13	27513.6	11136.5	27571.1	11759.8	12343.8
	8358.77	17345.4	6809.56	15759.9	16115.4	20257.7
	18215.3	17162.3	10764.3	40582	53527.9	18248.6
	29672.5	16525.4	16021.6	44960.4	28985.7	21272.9
	20330.3	17330.3	11112.3	17182	15915.7	14427
	31952.4	16086.7	13696.3	28489.4	6517.57	8401.13
	21505.9	13039.7	11340.7	9490.42	24539.2	6653.73
	18915.8	18058	6500.93	6702.15	26878.2	4847.33
	21965.8	17009.5	11610	7115.17	33852.7	11436
	33208.2	11021.5	9856.54	24734.4	27450.1	3558.34
	8791.46	14213.7	11150.1	6694.58	7559.96	6007.73
	19242.6	14761.4	13635.8	5915.44	11218.2	6854.95
	26049.1	17123	10867.2	49956	11374	6366.28
	17877.9	18127.6	12635.7	12287.8	10156.1	5131.76
	20409	17579.9	9442.01	23289.6	21701	9514.63
	14935.3	12732.6	10776.4	15646.4	19626.9	16071.5
	18953.6	15625.2	6991.11	20132.2	19791.8
	23884.2	23363.7	6419.23	20082.2	16351.4
	12133.5	22988.5	6208.94	22675.3	36031.2
	9635.66	23387.9	8237.74	19327.3	7314.87
	9531.27	19775.1	11405.8	20722.2	13393.7
	6963.88	17673.7	7873.13	11095.6	6314.85
	17133.6	25309.3	10236.3	11788.5	11945.9
	17436.2	27914.5	10998.8	11983.7	12257.5
	18292.5	21378.8	6331.49	22952.2	17835.6
	10240.8	23280.5	7236.2	16017.1	9886.8
	8207.48	18808.4	13868.8	7847.41	10628.1
	35804.3	15502.7	3747.45	12917.1	14631.3
	13953.5	19112.5	15847.6	27445.5	15936.9
	11805.2	20754	6612.89	13092.6	15036.7
	11805.2	16800.8	14461.8	19498.3	15360.5
	14824.9	13930.8	5634.04	1895.66	7293.69
	7261.92	16277.3	10655.4	10576.7	9458.65
	21142.8	15065.5	8440.47	10375.5	15679.7
	9986.65	19452.9	12525.3	14337.8	20466.5
	12290.8	13859.7	9094.04	11091.1	13661.5
	19283.4	12740.1	9019.91	8160.58	16112.4
	24540.8	16079.1	7112.14	16020.1	18256.2
	19858.3	10723.4	9348.21	21663.2	11445.1
	24554.4	19442.3	8862.57	14166.8	8508.55
	12787	15378.6	6331.49	24869	17514.8
	24097.5	23407.6	10224.2	28412.3	8320.95
	12885.4	14083.6	5832.23	11649.3	11591.8
	16251.6	13631.2	8169.66	22080.8	22678.4
	12224.2	19573.9	9841.41	9507.06	10210.6
	7460.11	21897.7	12478.4	54633.8	16219.8
	22012.7	22044.5	10507.1	17534.5	15746.3
	6274	26029.4	11526.8	32305	11569.1
	12246.9	7652.25	11514.7	20637.5	14879.4
	18106.4	9221.13	5903.34	9080.43	19327.3
	9301.31	15501.2	13334.7	7682.51	19365.1
	26327.5	13275.7	12162.2	35814.9	14478.5
	22121.6	22843.3	8762.72	3989.52	12286.3
	13843	23734.4	29369.9	9912.52	13283.3
	19622.3	19148.8	5376.85	32828.4	6730.89
	28297.3	18272.8	10603.9	3897.23	16779.6
	29569.6	16315.1	8876.18	40663.7	13029.1
	20101.9	27344.2	10538.9	8299.77	18254.7
	27766.3	19477.1	12923.2	20705.5	3588.6
	25386.5	20965.8	9265	13765.9	20504.3
	16890	25103.5	10290.7	6009.24	16487.6
	14752.3	28531.8	12902	5520.57	6980.52
	28372.9	20156.4	9175.74	28465.2	15204.6
	16738.7	18360.6	9904.96	31559.1	16846.1
	22014.2	26457.6	12187.9	14841.5	7401.11
	16278.8	23973.4	10490.4	8072.83	6068.24
	10608.5	26139.9	9044.12	6381.41	12833.9
	12646.3	21586.1	7437.42	15705.4	9003.27
	23150.4	18206.2	10799.1	4965.34	5894.26
	18708.5	31728.5	15926.3	8994.19	13180.4
	13319.6	25875.1	8935.19	8258.92	11669
	16327.2	10551	6510.01	15894.5	16552.6
	30911.6	7680.99	10370.9	13535.9	17404.4
	24233.6	20896.2	8697.66	19498.3	16222.8
	27863.1	21637.5	12470.8	8053.17	27563.5
	12493.5	24362.2	11062.3	4750.51	14014
	23454.5	29183.8	10926.2	28200.5	21580
	22301.7	26217	13493.6	33173.4	13855.1
	12891.4	27403.2	13870.3	24702.6	31055.3
	11493.5	14713	11367.9	12867.2	17852.2
	14073	24828.2	10883.8	10531.3	12472.3
	15141.1	19578.4	10690.2	13658.5	19760
	8502.5	17994.4	9440.5	6051.6	10711.3
	16920.3	15961.1	11761.3	10316.5	8699.17
	16048.8	13870.3	9673.48	19452.9	15233.4
	22595.2	16897.6	9815.69	11032.1	12404.3
	27976.5	13156.2	10299.8	25894.8	9771.82
	15242.5	20103.4	7181.74	26149	19198.7
	11044.2	17412	10894.4	12401.2	12926.2
	16773.5	22564.9	13251.5	11889.9	17610.2
	13307.5	24457.5	14289.3	10608.5	7656.79
	15596.5	20695	13566.2	23067.2	11659.9
	27347.2	14085.1	9945.81	32075	13793.1
	13579.8	20749.4	5502.42	30472.8	12200
	19507.3	15885.5	6199.86	22630	9286.18
	17846.2	13487.5	17113.9	26444	15300
	21478.6	18926.4	11048.7	29708.8	11973.1
	18011.1	17994.4	11513.2	21825.1	7933.65
	8800.54	22988.5	10871.7	9482.86	9458.65
	21209.3	14360.4	8708.25	16778.1	8352.72
	18077.6	20354.6	10257.5	14681.2	8056.19
	14526.9	20826.6	8921.57	23707.1	10021.5
	18359	24902.3	8620.5	25710.2	8789.95
	7661.33	23018.8	10417.8	3652.14	15551.1
	18457.4	12897.5	5945.7	14392.2	9997.24
	14386.2	20813	10650.8	11265.1	22309.2
	14240.9	19722.2	8075.86	13337.7	14023.1
	6302.74	15300	5558.4	2815.51	14914.2
	24212.5	18738.8	6199.86	36503.3	9543.37
	11673.5	16929.4	9401.16	14047.3	18572.4
	8012.32	20366.7	13694.8	28099.1	15953.5
	5314.82	24655.7	12402.8	30061.3	26788.9
	13411.9	10495	14017	5018.29	15652.5
	11991.2	15065.5	12705.3	15702.4	27916
	18626.8	17834.1	9602.38	25498.4	14122.9
	15637.3	22932.5	10251.4	19278.9	16467.9
	18837.1	14694.8	12482.9	26645.2	13808.2
	16256.1	11877.8	14240.9	22734.3	18495.2
	5876.1	20561.8	11835.4	11897.4	23321.4
	16281.8	17171.4	11846	15787.1	11702.3
	8644.71	20247.1	7833.8	11476.9
	11485.9	16467.9	13207.6	20153.3
	7165.09	14528.4	11752.2	18596.6
	16089.7	19661.6	9257.43	9880.75
	9759.72	17012.6	10021.5	21757
	10478.3	13443.6	12899	15823.4
	13478.4	15970.2	12165.2	17154.8
	14461.8	15753.8	12392.2	6818.64
	14339.3	17704	11124.4	27162.6
	16278.8	17800.8	14351.4	6222.56
	13790.1	9003.27	15089.7	19903.7
	16354.4	20850.8	11159.1	9133.38
	16560.2	17014.1	6510.01	12150.1
	13914.1	18039.8	13941.4	11532.8
	18932.4	12840	8912.49	6556.91
	15894.5	6868.57	10768.8	12855.1
	5795.92	18098.8	9635.66	8620.5
	17120	20230.5	11203	8650.76
	15738.7	12088.1	11184.9	18251.6
	19906.7	12620.6	9656.84	19707
	3293.58	17894.6	17307.6	25362.3
	19955.2	12737.1	14144.1	25572.5
	10715.9	18696.4	9240.79	5686.99
	19173	18359	11662.9	1559.8
	19052	14888.4	12039.7	2180.09
	9903.44	21219.9	9588.76	17552.7
	16991.4	12820.3	10026	5729.35
	11939.8	19322.8	17113.9	7992.65
	10222.7	16474	12510.2	13032.1
	11838.4	15700.9	14343.8	15761.4
	18151.8	18348.5	13309	5267.92
	10962.5	14961.1	14588.9	7723.35
	13218.2	18238	9855.03	22212.4
	12072.9	18251.6	10935.2	3458.49
	12472.3	21477.1	14017	9493.45
	13144.1	21858.4	11531.3	5608.32
	16558.7	16649.5	11877.8	16676.7
	17171.4	20460.5	12788.5	18427.1
	10243.8	13540.5	11177.3	16408.9
	11528.3	23020.3	13952	44167.6
	17805.3	13355.9	12746.2	13788.6
	49217.7	13939.9	6664.32	15141.1
	40252.2	17870.4	14688.7	10221.2
	30799.6	20064.1	10805.1	18312.1
	20350	23572.5	10047.2	29253.4
	13988.3	28816.2	11629.7	9951.86
	24269.9	16185	16306	16472.5
	24055.1	23223	14358.9	24344.1
	15334.8	17489.1	7758.15	14254.5
	18946	19687.4	6119.68	10634.2
	14985.3	17755.4	12523.8	17749.3
	37097.8	14425.5	18098.8	5358.69
	21940.1	25035.5	9976.06	12044.2
	15085.1	20176	15737.2	17070.1
	20943.1	19519.4	10973.1	12225.7
	11758.3	18811.4	7944.24	9909.5
	9169.69	17926.4	13057.8	12744.7
	8322.46	24109.6	10534.3	9594.81
	9628.1	15992.9	13610	15475.5
		18092.8	13663	15522.4
		21800.9	10688.6	31873.8
		24634.6	11315	32065.9
		16670.6	11537.4	14315.1
		22872	11815.7	14599.5
		24673.9	14160.7	10243.8
		22776.7	14175.9	27168.7
		16867.3	10953.4	16313.6
		20049	9078.91	19654.1
		18548.2	12685.7	11964
		18404.4	8268	19882.5
		13941.4	14667.6	15887
		19593.6	6985.06	13133.5
		20802.4	8655.3	3361.66
		15224.3	10212.1	6431.34
		21542.2	9443.52	8622.02
		18348.5	6705.17	41627.4
		21994.5	9631.12	51243.4
		17705.5	7827.74	18194.1
		12980.7	9470.75	32863.2
		15203.1	14038.2	9797.54
		20359.1	14861.2	21664.7
		18135.1	18129.1	8115.2
		21280.5	11236.3	17265.2
		16424	11100.1	23433.3
		13799.2	13865.7	45627.6
		16392.3	10921.6	40592.6
		14293.9	11422.4	3932.03
		15389.2	14755.3	29162.7
		12410.3	12148.6	13169.8
		25105.1	12694.7	6127.24
		21018.7	11827.9	17625.3
		23145.9	10959.4	7845.9
		17587.5	9862.59	4883.64
		10610	11570.7	10895.9
		18148.7	13820.3	4870.02
		21516.5	14343.8	5926.03
		18130.6	11770.4	13690.2
		9296.77	14086.6	8998.73
		12283.2	7783.87	10706.8
		19254.7	13015.5	12262.1
		28931.2	10012.4	20855.3
			8488.88	11597.9
			10109.2	10407.2
			9992.7	28652.8
			10526.8	45365.8
			13063.9	25009.8
			11911.1	13699.3
			13014	7517.6
			10895.9	57220.9
			11015.4	8690.1
			11944.3	14973.2
			11286.2	7889.77
			11755.2	3078.75
			8050.14	63221.1
			10596.4	17424.1
			17685.8	5643.12
			11773.4	15422.5
			8370.88	9224.15
			11669	7620.48
			12545	9744.59
			11874.8	18464.9
			11921.7	7629.56
			15156.2	10292.3
			11638.7	11324.1
			9198.43	7030.45
			8942.75	4556.85
			9230.2	8136.38
			8901.9	4012.21
			7573.58	3860.92
			9187.84	23117.1
			11640.3
			13948.9
			21590.6
			14959.6
			13915.7
			15890
			14428.5
			17519.4

## Sheet: SupFig_4b-p
Sup. Fig. 4b	Data for membrane area occupation (%) of all clathrin coated structures in ventral membranes of HSC3 cells after different EGFR perturbations
Treatment	Ctrl (n=4)	EGF (n=4)	Gefi+EGF (n=4)	EGFR siRNA+EGF (n=4)
(no. of cells analyzed)	0.62788	4.21134	1.30226	0.5387
	0.96513	3.85207	1.0522	1.18447
	1.07168	3.15174	0.91617	1.08792
	0.73349	4.50601	1.20741	1.41375
Sup. Fig. 4c	Data for membrane area occupation (%) of domed clathrin coated structures in ventral membranes of HSC3 cells after different EGFR perturbations
Treatment	Ctrl (n=4)	EGF (n=4)	Gefi+EGF (n=4)	EGFR siRNA+EGF (n=4)
(no. of cells analyzed)	0.11147	1.19915	0.23663	0.03322
	0.19241	0.08318	0.2398	0.33447
	0.17826	0.17538	0.21881	0.15346
	0.1591	0.26801	0.26059	0.25929
Sup. Fig. 4d	Data for membrane area occupation (%) of spherical clathrin coated structures in ventral membranes of HSC3 cells after different EGFR perturbations
Treatment	Ctrl (n=4)	EGF (n=4)	Gefi+EGF (n=4)	EGFR siRNA+EGF (n=4)
(no. of cells analyzed)	0.12648	0.4561	0.23218	0.0305
	0.16118	0.14672	0.23714	0.06735
	0.32595	0.10688	0.16165	0.15723
	0.19025	0.46234	0.24515	0.38082
Sup. Fig. 4e	Data for size (nm2) of domed clathrin structures in ventral membranes of HSC3 cells after different EGFR perturbations
Total structures analyzed	46	67	68	97
Treatment	Ctrl	EGF	Gefi+EGF	EGFR siRNA+EGF
	12918.7	20872	19729.7	28048
	15619.2	26628.6	18514.9	14096.8
	13094.1	25739	17079.1	27581.6
	12840	14703.9	13257.5	20546.2
	9074.37	17483.1	23344	17623.8
	17209.2	40597.2	21678.3	35124
	14626.7	23507.4	16834	24448.2
	9162.12	17475.5	12591.9	36712.9
	15696.3	16626.8	16110.9	16681
	7401.11	17095.8	12256	13337.4
	11473.8	34023.6	13837	27651.7
	29639.2	27713.3	16716	18743.5
	9723.41	24584.7	19853.8	14690.3
	12339.2	48605.6	13242.4	16050.6
	16065.5	17048.6	23496.8	17281.8
	15454.3	50064.9	19219.9	23438.1
	13455.7	25696.6	14529.9	26916.2
	34150.7	27120.2	9588.76	18242.2
	21589.1	57620.3	36630.3	22041
	14658.5	24430.3	21392.4	24868.5
	22637.5	25492.4	27354.7	25189.2
	18396.9	39049.5	21859.9	25847.2
	12653.9	13054.8	31454.7	27098.7
	22639	55399.4	24761.6	20879.8
	21153.4	17570.8	14186.5	20190.4
	21053.5	15687.3	38939	22295.3
	12003.3	22616.3	28150.5	25699.7
	15691.8	18549.7	19006.6	28788.9
	31135.5	14749.3	19679.8	25570.7
	15316.6	21036.9	17800.8	22724.8
	15734.2	9467.73	18634.4	28628.6
	11576.7	11906.5	18439.2	17578.6
	13337.7	10894.4	28864.6	27976.1
	19277.4	18292.5	21965.8	38207.7
	17392.3	13824.9	24681.5	15757.5
	12575.2	15284.8	25230.6	26739.3
	25283.6	25212.5	20198.7	19976.6
	20575.4	17498.2	37067.6	23023.4
	18566.3	18133.6	36091.7	17589.7
	13259.1	10301.3	18605.6	25209.4
	21303.2	20747.9	13526.8	28652.5
	21804.4	17433.1	31112.8	19349.9
	15619.4	21740.4	18752.4	27087.7
	13777.6	10964	31333.7	21027.2
	43226.5	13209.1	26873.6	27465.5
	13695.4	19104.9	22347	24282.3
		19713.1	27419.8	21163.6
		20654.1	23651.2	14235
		34265.7	19466.5	44104.1
		38904.2	18950.6	19671.6
		13189.5	23431.8	21855.7
		16089.7	41293.1	14482
		11489	26837.3	20033.7
		13661.5	12997.3	14548.4
		18523.9	28410.7	22558
		21717.7	31725.5	25566.1
		21820.6	25952.3	12867.4
		25884.2	21592.1	23127.6
		21310.7	17498.2	16066.3
		24247.2	17091.2	27819.4
		17286.4	27914.5	22588.4
		20144.3	25639.1	16669
		21248.7	21891.7	18473.5
		14024.6	21617.8	16994.3
		15587.4	21990	16726.1
		17212.3	26601.3	19441.2
		9201.46	35940.5	10081.4
			22525.6	20959.9
				17768.4
				17912.2
				15260.8
				22014.3
				21032.8
				18660.6
				20654
				17795.2
				24847.3
				26537.5
				28650.7
				15428.5
				19161
				18246.8
				18764.7
				28074.7
				17561.1
				32339.9
				18154.6
				19104.8
				14871.9
				10781.8
				24438.1
				18521.4
				22220.7
				17036.7
				22493.5
				31626.5
				28882.9
Sup. Fig. 4f	Data for size (nm2) of spherical clathrin structures in ventral membranes of HSC3 cells after different EGFR perturbations
Total structures analyzed	68	207	167	132
Treatment	Ctrl	EGF	Gefi+EGF	EGFR siRNA+EGF
	10375.5	18962.7	11407.3	11526.5
	12933.8	12363.4	8081.91	12441.6
	11051.7	17737.2	9386.03	7583.85
	10847.5	18977.8	9646.25	8687
	8968.47	13567.7	9861.08	10912.7
	10505.6	25828.2	9416.29	10428.8
	12363.4	14643.2	8157.56	10074.9
	11643.3	16663.6	8387.52	10976.3
	9210.53	14799.3	8181.76	10238.1
	9416.29	14665.9	7594.76	6187.62
	10420.9	8245.42	4992.57	10130.2
	9815.69	9100.28	6668.86	9896.14
	8968.47	14993.3	6342.08	15750.1
	8732.46	14326.4	5615.89	10403
	9174.23	11969.5	7334.54	16540.9
	9609.94	17539.7	8127.3	11252.7
	10717.4	9815.69	7697.64	14681.1
	12327.1	12409.1	7025.91	13462.7
	11806.7	17094.3	9083.45	22853.8
	10269.6	19796.3	6481.26	15206.4
	13873.3	18396.9	7231.66	16380.5
	12381.6	13882.4	7976.01	12856.3
	8599.32	10623.6	11879.3	14806.4
	10605.4	13711.4	10874.7	13077.5
	12653.9	20702.5	8587.22	4954.52
	12206.1	16200.1	12127.4	14227.7
	12774.9	12599.4	13791.6	10246.3
	15407.4	18124.5	9083.45	12201.1
	9543.37	12599.4	12472.3	9640.86
	12260.5	12363.4	10923.1	10746.8
	14917.2	9852	7516.09	13589
	15165.3	14342.3	6687.02	11385.4
	13604	10481.4	7976.01	13262.7
	11643.3	7025.91	7395.06	12673.8
	13864.2	9632.63	6856.46	10321
	13676.6	5004.67	10481.4	19890
	11643.3	7879.18	7249.82	13091.3
	12325.6	7230.15	7606.86	10791
	9852	7570.55	5016.78	10840.8
	12852.1	7516.09	3933.54	10271.2
	12066.9	10027.5	8992.68	10434.4
	10387.6	8792.98	7025.91	12892.3
	10342.2	6511.52	3467.57	15258.9
	8883.75	7570.55	8502.5	11800.2
	14596.5	8187.81	8756.67	12209.4
	8484.34	9543.37	7606.86	9665.74
	9307.36	7879.18	6336.02	12900.6
	12018.5	6336.02	4702.09	9989.22
	11643.3	9216.59	5942.67	6853.94
	12717.4	12974.6	5343.56	13342.9
	7703.69	5506.96	4544.75	10843.5
	13470.9	4251.25	4278.48	16457.9
	12620.6	4859.44	4859.44	5888.1
	10511.6	5343.56	7031.96	9982.77
	8599.32	6511.52	13605.5	15504.1
	10120	6142.37	17900.6	15974.1
	11478.8	7044.06	14596.5	13902.3
	12339.5	6511.52	13089.6	11332
	7300.14	4254.27	12327.1	16814.6
	16332.4	5162.02	12381.6	12708.9
	12830.1	7165.09	16581.4	9682.33
	9789.38	5615.89	15661.5	10202.1
	17500.8	5803.48	13089.6	13483.9
	16952.4	4702.09	11431.5	13161.4
	11657.1	4000.11	8538.81	11356.9
	15563.1	7594.76	7969.96	12198.3
	12900.2	6511.52	17198.6	11621.4
		5615.89	19171.5	12799.2
		9143.97	13228.8	12674.8
		8792.98	15976.2	9779.1
		8369.36	13277.2	12824.1
		7976.01	12593.4	11464.7
		6124.22	17346.9	11773.4
		5016.78	19135.2	13196.4
		6687.02	14868.8	9491.56
		6481.26	16835.6	12330.1
		10681.1	14917.2	9514.6
		8786.92	12363.4	11881.3
		5833.74	15976.2	13733.7
		11564.6	14372.5	16112.3
		6003.19	15976.2	13645.2
		5016.78	13277.2	22659.4
		5658.25	9591.79	11297.9
		5494.85	15927.8	15790.7
		6680.97	22893.2	15658.9
		6342.08	15927.8	14142
		6481.26	9585.73	18421.9
		8357.26	16266.7	12538.4
		6856.46	18179	11245.4
		10475.3	15958.1	15263.5
		5162.02	11964	8850.12
		6856.46	24968.9	9818.73
		6814.1	12044.2	13240.6
		5942.67	17349.9	14921.6
		10045.7	16581.4	11827.8
		8399.62	14354.4	9671.27
		9004.78	11619.1	13171.5
		8599.32	12381.6	14675.6
		5833.74	18711.5	11515.4
		4968.36	17973.3	13542
		7025.91	12575.2	16810
		5906.36	14917.2	11496
		5440.39	16436.1	13876.5
		7050.11	14917.2	14056.2
		7050.11	10505.6	13340.2
		8756.67	12472.3	10321
		5803.48	12853.6	12770.6
		10475.3	14094.2	10333.9
		6293.66	17101.8	15217.5
		7806.56	16514.8	13472.9
		6336.02	11594.9	13025
		8792.98	14094.2	8739.53
		6814.1	10505.6	14396.3
		6880.67	13313.5	18687.3
		7044.06	16230.4	11617.7
		7231.66	15407.4	15510.5
		5162.02	12593.4	9856.51
		7746.05	12774.9	12718.1
		5343.56	15316.6	17141.8
		9004.78	15734.2	12510.7
		7249.82	30058.3	13915.2
		8587.22	14342.3	11587.3
		9204.48	14905.1	14811
		7025.91	15437.6	12798.3
		6680.97	8387.52	11050.9
		7389	14372.5	11012.2
		11419.4	14124.4	10591.9
		8181.76	15141.1	13030.5
		6511.52	10027.5	14230.4
		8151.51	12593.4	12615.8
		8726.41	12327.1	11471.2
		7921.54	9936.73	12275.7
		7249.82	12369.5
		10681.1	17640.4
		6239.2	13331.7
		7969.96	13538.9
		7195.35	17640.4
		8992.68	14868.8
		5972.93	13567.7
		6511.52	17676.7
		7025.91	14596.5
		7231.66	17640.4
		7050.11	13846.1
		7389	8563.01
		7044.06	14868.8
		8399.62	17120
		7969.96	13604
		8387.52	19764.5
		7776.31	16514.8
		8369.36	12327.1
		6336.02	15141.1
		6814.1	13846.1
		4744.45	12811.2
		5658.25	13604
		5972.93	15710
		6511.52	16557.2
		7600.81	14076
		8187.81	14293.9
		7969.96	14372.5
		8181.76	11389.1
		5833.74	12381.6
		9210.53	17295.5
		6814.1	11298.3
		4804.97	12599.4
		9204.48	10396.6
		8726.41	13846.1
		6680.97	13882.4
		7776.31
		7976.01
		5773.23
		7594.76
		6003.19
		7516.09
		5343.56
		6668.86
		5640.09
		8599.32
		6687.02
		9497.99
		8369.36
		6596.24
		6850.41
		5440.39
		6481.26
		7195.35
		8369.36
		7655.27
		10953.4
		4508.44
		5985.03
		8187.81
		7594.76
		7044.06
		10741.6
		5053.09
		7806.56
		7963.91
		5016.78
		7606.86
		6668.86
		5234.63
		7050.11
		10039.6
		5972.93
		6142.37
		4199.81
		9416.29
Sup. Fig. 4g	Data for membrane area occupation (%) of all clathrin coated structures in ventral membranes of HSC3 cells after different Src perturbations
Treatment	Ctrl (n=4)	EGF (n=4)	PP2+EGF (n=11)	Src siRNA+EGF (n=7)
(no. of cells analyzed)	0.62788	4.21134	2.70981	1.75693
	0.96513	3.85207	2.94711	1.11803
	1.07168	3.15174	3.76611	0.77845
	0.73349	4.50601	1.68967	3.71295
			0.98258	1.49775
			1.85293	1.06481
			2.00185	1.19405
			1.03743
			0.8582
			0.82508
			1.39634
Sup. Fig. 4h	Data for membrane area occupation (%) of domed clathrin coated structures in ventral membranes of HSC3 cells after different Src perturbations
Treatment	Ctrl (n=4)	EGF (n=4)	PP2+EGF (n=11)	Src siRNA+EGF (n=7)
(no. of cells analyzed)	0.11147	1.19915	0.41982	0.32497
	0.19241	0.08318	0.31965	0.25359
	0.17826	0.17538	0.17463	0.12726
	0.1591	0.26801	0.47819	1.1379
			0.23285	0.30265
			0.27791	0.14803
			0.41495	0.24194
			0.21563
			0.20966
			0.15873
			0.23981
Sup. Fig. 4i	Data for membrane area occupation (%) of spherical clathrin coated structures in ventral membranes of HSC3 cells after different Src perturbations
Treatment	Ctrl (n=4)	EGF (n=4)	PP2+EGF (n=11)	Src siRNA+EGF (n=7)
(no. of cells analyzed)	0.12648	0.4561	0.17548	0.20568
	0.16118	0.14672	0.12065	0.0899
	0.32595	0.10688	0.01748	0.02624
	0.19025	0.46234	0.27234	0.12287
			0.13778	0.03164
			0.46655	0.03371
			0.72534	0.11469
			0.16211
			0.17946
			0.15919
			0.14028
Sup. Fig. 4j	Data for size (nm2) of domed clathrin structures in ventral membranes of HSC3 cells after different Src perturbations
Total structures analyzed	46	67	88	286
Treatment	Ctrl	EGF	PP2+EGF	Src siRNA+EGF
	12918.7	20872	34525.9	21537.8
	15619.2	26628.6	23993.1	16022
	13094.1	25739	30863.2	17095.7
	12840	14703.9	22670.8	30108.7
	9074.37	17483.1	30848	14424
	17209.2	40597.2	25453	14698.6
	14626.7	23507.4	17312.1	14011.1
	9162.12	17475.5	16175.9	14856.2
	15696.3	16626.8	29869.2	22406.9
	7401.11	17095.8	35383.7	19038.4
	11473.8	34023.6	21844.8	23467.6
	29639.2	27713.3	12066.9	27504.2
	9723.41	24584.7	13699.3	19065.1
	12339.2	48605.6	23826.7	12345.8
	16065.5	17048.6	25557.4	15170.5
	15454.3	50064.9	19905.2	20168.3
	13455.7	25696.6	24840.3	19478
	34150.7	27120.2	28690.6	18140.8
	21589.1	57620.3	30445.6	16104
	14658.5	24430.3	21413.6	16478.2
	22637.5	25492.4	24584.6	19215.4
	18396.9	39049.5	24578.6	12130.1
	12653.9	13054.8	10688.6	14321.7
	22639	55399.4	21563.4	8521.11
	21153.4	17570.8	24086.9	12500.6
	21053.5	15687.3	36282.4	17368.5
	12003.3	22616.3	18221.4	47151.8
	15691.8	18549.7	10650.8	22003.2
	31135.5	14749.3	14626.7	25129.3
	15316.6	21036.9	14389.2	20441.1
	15734.2	9467.73	14257.6	16543.6
	11576.7	11906.5	15649.4	9918.26
	13337.7	10894.4	15971.7	18551.8
	19277.4	18292.5	14188	18026.5
	17392.3	13824.9	15696.3	7538.69
	12575.2	15284.8	16310.6	20530.5
	25283.6	25212.5	9569.09	15023
	20575.4	17498.2	14318.1	21238.3
	18566.3	18133.6	20262.3	21912
	13259.1	10301.3	14956.5	11489.6
	21303.2	20747.9	10602.4	20227.3
	21804.4	17433.1	10779.4	14422.1
	15619.4	21740.4	10599.4	27580.7
	13777.6	10964	21583	15463.5
	43226.5	13209.1	15455.8	22646.5
	13695.4	19104.9	6528.16	17280
		19713.1	13588.9	28729
		20654.1	10662.9	33509.4
		34265.7	11119.8	8015.15
		38904.2	17474	35063.2
		13189.5	8389.03	18549
		16089.7	12889.9	43559.4
		11489	14613.1	22975.5
		13661.5	14555.6	24319.2
		18523.9	24985.5	23495.3
		21717.7	12325.6	14338.3
		21820.6	6214.99	17412.7
		25884.2	20884.1	19671.6
		21310.7	19929.4	18139.9
		24247.2	14375.6	18670.7
		17286.4	30186.9	19408.9
		20144.3	26221.6	35312
		21248.7	10266.5	12908.9
		14024.6	19100.4	16610.9
		15587.4	10564.6	22071.4
		17212.3	17876.4	11496
		9201.46	10631.1	19859.6
			11717.4	19536.1
			9797.54	30810.9
			12714.4	25397.5
			18287.9	16909.5
			15363.5	20042
			7826.23	29942.8
			7402.62	22477.8
			12817.3	24515.5
			17085.2	16014.6
			13929.3	17847.7
			21577	16911.4
			17781.1	30503.1
			17257.7	17785
			14756.8	22627.1
			12551	17014.6
			17763	28624.9
			4808	15790.7
			7195.35	9224.29
			14490.6	55118.1
			7181.74	13866.4
			15581.4	20880.7
				19386.8
				14047
				24733.9
				16187.9
				23620.6
				17856.9
				19830.1
				16528.9
				24246.4
				18270.7
				17674.4
				18988.6
				11726.4
				14433.2
				17125.2
				14908.7
				17905.8
				14424
				18039.4
				11467.5
				25086
				13618.5
				16890.2
				26762.3
				21877.9
				11904.3
				21279.7
				19779.4
				18641.2
				16031.2
				20719.4
				17354.7
				12996.4
				9925.63
				17600.7
				19500.1
				17680.9
				21949.7
				11645.3
				24168
				19979.4
				21004.2
				16328
				23714.6
				19180.3
				15917
				24444.5
				22411.5
				16067.2
				21418.9
				22509.2
				21487.1
				20975.6
				14832.2
				22910.1
				17743.6
				17856.9
				22438.2
				6602.34
				18491.9
				17335.3
				27201
				19095.6
				22536.8
				26390
				21608.8
				18445.8
				21673.3
				9152.41
				19952.6
				24711.8
				20382.1
				20583
				18735.2
				22694.4
				12677.5
				21960.8
				24662
				24140.4
				20156.3
				18719.5
				25947.6
				15810
				20572.9
				21487.1
				26154.1
				21510.1
				17549.1
				14829.5
				12522.7
				14598.1
				20837.4
				8516.51
				10529.3
				17188.8
				11388.2
				17300.3
				15192.6
				12911.6
				18454.1
				11309
				10301.6
				17067.1
				20683.5
				28472.8
				22286.1
				21989.4
				13670.1
				29782.4
				18056
				17732.5
				19611.6
				16652.4
				19448.5
				26526.4
				30758.4
				16119.7
				14663.6
				22037.3
				21504.6
				17841.3
				20759
				18068
				23346
				27933.7
				13810.2
				13060
				16462.5
				25774.4
				19234.7
				18797.9
				9884.16
				12179.9
				29153.9
				19529.6
				15758.4
				20489.9
				11907.1
				24685.1
				19423.6
				37024.4
				25903.4
				25843.5
				45835.8
				40258.3
				17850.5
				28088.5
				13391.8
				15246
				20224.5
				20244.8
				28377
				23473.2
				15881.9
				8992.05
				17455.1
				15499.5
				14755.7
				20658.6
				24174.5
				18113.1
				17068
				17477.2
				12881.2
				20079.8
				17173.1
				21381.1
				23621.5
				18831.1
				13567.8
				18001.6
				15474.6
				19056.8
				20164.6
				15152.9
				21163.6
				20292.7
				7247.46
				22703.6
				11216.8
				16778.7
				14952
				27592.7
				20656.7
				17500.3
				22191.2
				23457.5
				24332.1
				26747.6
				7786.6
				17073.6
				18334.3
				19866.9
				12185.4
				18948.1
				13632.3
				10267.5
				15307.8
Sup. Fig. 4k	Data for size (nm2) of spherical clathrin structures in ventral membranes of HSC3 cells after different Src perturbations
Total structures analyzed	68	207	61	145
Treatment	Ctrl	EGF	PP2+EGF	Src siRNA+EGF
	10375.5	18962.7	17973.3	11756.9
	12933.8	12363.4	11419.4	7207.83
	11051.7	17737.2	14372.5	9904.43
	10847.5	18977.8	17053.4	9574.5
	8968.47	13567.7	15141.1	11888.6
	10505.6	25828.2	14372.5	10498.9
	12363.4	14643.2	12575.2	10662
	11643.3	16663.6	12363.4	10925.6
	9210.53	14799.3	16272.8	10979
	9416.29	14665.9	17101.8	9529.34
	10420.9	8245.42	13089.6	11468.4
	9815.69	9100.28	18523.9	9819.65
	8968.47	14993.3	11964	13467.3
	8732.46	14326.4	18300	10827
	9174.23	11969.5	9543.37	7310.13
	9609.94	17539.7	10027.5	14260.8
	10717.4	9815.69	7806.56	7709.18
	12327.1	12409.1	14124.4	10011.3
	11806.7	17094.3	7806.56	8355.23
	10269.6	19796.3	10717.4	14756.7
	13873.3	18396.9	13864.2	7529.47
	12381.6	13882.4	10953.4	11715.4
	8599.32	10623.6	10420.9	11208.5
	10605.4	13711.4	7237.71	10376.3
	12653.9	20702.5	8786.92	10415.9
	12206.1	16200.1	10281.7	7991.19
	12774.9	12599.4	5827.69	12195.5
	15407.4	18124.5	11619.1	13163.2
	9543.37	12599.4	12363.4	11777.1
	12260.5	12363.4	8756.67	11938.4
	14917.2	9852	10045.7	8260.3
	15165.3	14342.3	9646.25	11210.3
	13604	10481.4	10239.3	8977.31
	11643.3	7025.91	10281.7	12817.6
	13864.2	9632.63	11867.2	11441.7
	13676.6	5004.67	10632.7	13126.3
	11643.3	7879.18	13119.9	10021.5
	12325.6	7230.15	11407.3	12384.5
	9852	7570.55	11195.5	12110.7
	12852.1	7516.09	10892.9	10423.3
	12066.9	10027.5	12599.4	18046.8
	10387.6	8792.98	12551	8997.58
	10342.2	6511.52	18536.1	4035.69
	8883.75	7570.55	11407.3	9106.33
	14596.5	8187.81	9216.59	8458.44
	8484.34	9543.37	5506.96	12108.9
	9307.36	7879.18	11806.7	8917.4
	12018.5	6336.02	15316.6	16020.2
	11643.3	9216.59	9852	10924.6
	12717.4	12974.6	10632.7	13044.3
	7703.69	5506.96	11419.4	17503.9
	13470.9	4251.25	13543.5	17907.6
	12620.6	4859.44	12127.4	12765.1
	10511.6	5343.56	9797.54	11692.3
	8599.32	6511.52	12127.4	9555.15
	10120	6142.37	10039.6	14744.7
	11478.8	7044.06	12127.4	10116.4
	12339.5	6511.52	10717.4	12383.5
	7300.14	4254.27	14094.2	9068.54
	16332.4	5162.02	8608.4	10116.4
	12830.1	7165.09	14215.2	12109.8
	9789.38	5615.89		10298.9
	17500.8	5803.48		12206.6
	16952.4	4702.09		10923.7
	11657.1	4000.11		9698.92
	15563.1	7594.76		13384.4
	12900.2	6511.52		14086.7
		5615.89		16270.8
		9143.97		7023.51
		8792.98		10446.3
		8369.36		6517.56
		7976.01		12222.3
		6124.22		6606.95
		5016.78		6438.3
		6687.02		6747.95
		6481.26		9088.82
		10681.1		8263.99
		8786.92		14521.7
		5833.74		11982.6
		11564.6		9041.82
		6003.19		9710.9
		5016.78		12262.8
		5658.25		10652.8
		5494.85		13038.8
		6680.97		16634.9
		6342.08		6228.17
		6481.26		10223.3
		8357.26		11783.6
		6856.46		13111.6
		10475.3		11057.4
		5162.02		8299.93
		6856.46		12775.2
		6814.1		6956.24
		5942.67		8616.04
		10045.7		8783.78
		8399.62		9525.67
		9004.78		8473.2
		8599.32		8836.31
		5833.74		10021.5
		4968.36		15324.4
		7025.91		9446.41
		5906.36		12730.1
		5440.39		12602
		7050.11		17344.5
		7050.11		9551.46
		8756.67		10790.1
		5803.48		11807.5
		10475.3		8730.32
		6293.66		12190.9
		7806.56		9635.33
		6336.02		9791.08
		8792.98		9292.49
		6814.1		7957.09
		6880.67		7535
		7044.06		9598.46
		7231.66		12982.6
		5162.02		9054.72
		7746.05		12311.7
		5343.56		10135.8
		9004.78		12889.5
		7249.82		11344.9
		8587.22		12711.6
		9204.48		12811.2
		7025.91		9651
		6680.97		12783.5
		7389		14092.2
		11419.4		13820.3
		8181.76		9084.21
		6511.52		12219.5
		8151.51		12290.5
		8726.41		12613
		7921.54		16355.6
		7249.82		12271.1
		10681.1		12414
		6239.2		8783.77
		7969.96		12649
		7195.35		10185.5
		8992.68		11802
		5972.93		13663.6
		6511.52		10698.9
		7025.91		7010.61
		7231.66		12227.8
		7050.11		8175.51
		7389		11185.5
		7044.06		9791.08
		8399.62
		7969.96
		8387.52
		7776.31
		8369.36
		6336.02
		6814.1
		4744.45
		5658.25
		5972.93
		6511.52
		7600.81
		8187.81
		7969.96
		8181.76
		5833.74
		9210.53
		6814.1
		4804.97
		9204.48
		8726.41
		6680.97
		7776.31
		7976.01
		5773.23
		7594.76
		6003.19
		7516.09
		5343.56
		6668.86
		5640.09
		8599.32
		6687.02
		9497.99
		8369.36
		6596.24
		6850.41
		5440.39
		6481.26
		7195.35
		8369.36
		7655.27
		10953.4
		4508.44
		5985.03
		8187.81
		7594.76
		7044.06
		10741.6
		5053.09
		7806.56
		7963.91
		5016.78
		7606.86
		6668.86
		5234.63
		7050.11
		10039.6
		5972.93
		6142.37
		4199.81
		9416.29
Sup. Fig. 4l	Data for membrane area occupation (%) of all clathrin coated structures in ventral membranes of HSC3 cells after different b5-integrin perturbations
Treatment	Ctrl (n=4)	EGF (n=4)	CTA+EGF (n=4)	b5 siRNA+EGF (n=7)
(no. of cells analyzed)	0.62788	4.21134	3.41484	0.63009
	0.96513	3.85207	2.14373	1.15086
	1.07168	3.15174	2.61384	0.94402
	0.73349	4.50601	0.99992	1.38113
				0.67442
				1.43863
				1.50235
Sup. Fig. 4m	Data for membrane area occupation (%) of domed clathrin coated structures in ventral membranes of HSC3 cells after different b5-integrin perturbations
Treatment	Ctrl (n=4)	EGF (n=4)	CTA+EGF (n=4)	b5 siRNA+EGF (n=7)
(no. of cells analyzed)	0.11147	1.19915	0.46051	0.26115
	0.19241	0.08318	0.22574	0.0524
	0.17826	0.17538	0.50076	0.20096
	0.1591	0.26801	0.20224	0.33312
				0.15365
				0.46155
				0.59742
Sup. Fig. 4n	Data for membrane area occupation (%) of spherical clathrin coated structures in ventral membranes of HSC3 cells after different b5-integrin perturbations
Treatment	Ctrl (n=4)	EGF (n=4)	CTA+EGF (n=4)	b5 siRNA+EGF (n=7)
(no. of cells analyzed)	0.12648	0.4561	0.64458	0.08658
	0.16118	0.14672	0.34336	0.09238
	0.32595	0.10688	0.58482	0.11682
	0.19025	0.46234	0.28423	0.05132
				0.07834
				0.29848
				0.157
Sup. Fig. 4o	Data for size (nm2) of domed clathrin structures in ventral membranes of HSC3 cells after different b5-integrin perturbations
Total structures analyzed	46	67	68	107
Treatment	Ctrl	EGF	CTA+EGF	b5 siRNA+EGF
	15734.2	9467.73	18634.4	38036.3
	11576.7	11906.5	18439.2	15903.1
	13337.7	10894.4	28864.6	15307.8
	19277.4	18292.5	21965.8	19593.2
	17392.3	13824.9	24681.5	15933.6
	12575.2	15284.8	25230.6	23059.4
	25283.6	25212.5	20198.7	30917
	20575.4	17498.2	37067.6	35145.3
	18566.3	18133.6	36091.7	22951.6
	13259.1	10301.3	18605.6	24607.7
	21303.2	20747.9	13526.8	23608.7
	21804.4	17433.1	31112.8	26340.3
	15619.4	21740.4	18752.4	23725.7
	13777.6	10964	31333.7	20449.4
	43226.5	13209.1	26873.6	38106.4
	13695.4	19104.9	22347	24214.1
		19713.1	27419.8	20672.4
		20654.1	23651.2	31811.8
		34265.7	19466.5	20617.1
		38904.2	18950.6	24043.7
		13189.5	23431.8	35090.9
		16089.7	41293.1	23729.4
		11489	26837.3	17365.7
		13661.5	12997.3	18554.6
		18523.9	28410.7	22736.8
		21717.7	31725.5	6495.44
		21820.6	25952.3	23656.6
		25884.2	21592.1	49016.3
		21310.7	17498.2	14895.8
		24247.2	17091.2	12631.5
		17286.4	27914.5	27628.7
		20144.3	25639.1	13102.4
		21248.7	21891.7	23143.2
		14024.6	21617.8	28915.2
		15587.4	21990	22663.1
		17212.3	26601.3	24953.8
		9201.46	35940.5	29288.2
			22525.6	32852.6
				24268.4
				25822.2
				23005.2
				21755.5
				35624.3
				31772.4
				24217
				21409.1
				25625.5
				31242.9
				20513.4
				28678.5
				21501.3
				26141.4
				24863
				39964.8
				18657.1
				23679.9
				22285
				20345.5
				29044.7
				16525.4
				15850.7
				16548.1
				26377.4
				21968.8
				25282.1
				14673.6
				17036.8
				19528.5
				20359.1
				36951.1
				24347.1
				21519.5
				21751
				22539.2
				25687.5
				10026
				24363.7
Sup. Fig. 4p	Data for size (nm2) of spherical clathrin structures in ventral membranes of HSC3 cells after different b5-integrin perturbations
Total structures analyzed	68	207	167	83
Treatment	Ctrl	EGF	CTA+EGF	b5 siRNA+EGF
	10375.5	18962.7	11407.3	14254.4
	12933.8	12363.4	8081.91	6560.88
	11051.7	17737.2	9386.03	15409.2
	10847.5	18977.8	9646.25	7551.6
	8968.47	13567.7	9861.08	11266.6
	10505.6	25828.2	9416.29	6765.47
	12363.4	14643.2	8157.56	14447
	11643.3	16663.6	8387.52	13077.5
	9210.53	14799.3	8181.76	13194.6
	9416.29	14665.9	7594.76	12128.3
	10420.9	8245.42	4992.57	12617.4
	9815.69	9100.28	6668.86	7662.51
	8968.47	14993.3	6342.08	7145.22
	8732.46	14326.4	5615.89	7823.76
	9174.23	11969.5	7334.54	9963.78
	9609.94	17539.7	8127.3	7449.07
	10717.4	9815.69	7697.64	11315.4
	12327.1	12409.1	7025.91	10006.7
	11806.7	17094.3	9083.45	16046.9
	10269.6	19796.3	6481.26	11873
	13873.3	18396.9	7231.66	10507.2
	12381.6	13882.4	7976.01	12218.6
	8599.32	10623.6	11879.3	10809.5
	10605.4	13711.4	10874.7	12004.8
	12653.9	20702.5	8587.22	12633.3
	12206.1	16200.1	12127.4	11897.9
	12774.9	12599.4	13791.6	5250.36
	15407.4	18124.5	9083.45	13642.5
	9543.37	12599.4	12472.3	6060.45
	12260.5	12363.4	10923.1	7536.85
	14917.2	9852	7516.09	6206.06
	15165.3	14342.3	6687.02	16370.4
	13604	10481.4	7976.01	8717.43
	11643.3	7025.91	7395.06	11427.9
	13864.2	9632.63	6856.46	12433.3
	13676.6	5004.67	10481.4	15586.1
	11643.3	7879.18	7249.82	14315.2
	12325.6	7230.15	7606.86	11729.2
	9852	7570.55	5016.78	11299.8
	12852.1	7516.09	3933.54	12387.2
	12066.9	10027.5	8992.68	13783.5
	10387.6	8792.98	7025.91	14104.2
	10342.2	6511.52	3467.57	16804.5
	8883.75	7570.55	8502.5	6145.24
	14596.5	8187.81	8756.67	13282.1
	8484.34	9543.37	7606.86	13437.9
	9307.36	7879.18	6336.02	12601.1
	12018.5	6336.02	4702.09	15376.9
	11643.3	9216.59	5942.67	6986.57
	12717.4	12974.6	5343.56	19805.4
	7703.69	5506.96	4544.75	8770.28
	13470.9	4251.25	4278.48	16834
	12620.6	4859.44	4859.44	9499.5
	10511.6	5343.56	7031.96	14047.3
	8599.32	6511.52	13605.5	14778
	10120	6142.37	17900.6	13483
	11478.8	7044.06	14596.5	10818.8
	12339.5	6511.52	13089.6	15239.4
	7300.14	4254.27	12327.1	10853.5
	16332.4	5162.02	12381.6	11254.5
	12830.1	7165.09	16581.4	18770.6
	9789.38	5615.89	15661.5	12614.6
	17500.8	5803.48	13089.6	15672.1
	16952.4	4702.09	11431.5	11781
	11657.1	4000.11	8538.81	10655.4
	15563.1	7594.76	7969.96	11319.5
	12900.2	6511.52	17198.6	13871.8
		5615.89	19171.5	12284.8
		9143.97	13228.8	15251.5
		8792.98	15976.2	13492
		8369.36	13277.2	9976.07
		7976.01	12593.4	6264.92
		6124.22	17346.9	7467.68
		5016.78	19135.2	11230.3
		6687.02	14868.8	9517.66
		6481.26	16835.6	13281.8
		10681.1	14917.2	7171.15
		8786.92	12363.4	9308.88
		5833.74	15976.2	10425.4
		11564.6	14372.5	13522.3
		6003.19	15976.2	10010.9
		5016.78	13277.2	9481.35
		5658.25	9591.79	13327.1
		5494.85	15927.8
		6680.97	22893.2
		6342.08	15927.8
		6481.26	9585.73
		8357.26	16266.7
		6856.46	18179
		10475.3	15958.1
		5162.02	11964
		6856.46	24968.9
		6814.1	12044.2
		5942.67	17349.9
		10045.7	16581.4
		8399.62	14354.4
		9004.78	11619.1
		8599.32	12381.6
		5833.74	18711.5
		4968.36	17973.3
		7025.91	12575.2
		5906.36	14917.2
		5440.39	16436.1
		7050.11	14917.2
		7050.11	10505.6
		8756.67	12472.3
		5803.48	12853.6
		10475.3	14094.2
		6293.66	17101.8
		7806.56	16514.8
		6336.02	11594.9
		8792.98	14094.2
		6814.1	10505.6
		6880.67	13313.5
		7044.06	16230.4
		7231.66	15407.4
		5162.02	12593.4
		7746.05	12774.9
		5343.56	15316.6
		9004.78	15734.2
		7249.82	30058.3
		8587.22	14342.3
		9204.48	14905.1
		7025.91	15437.6
		6680.97	8387.52
		7389	14372.5
		11419.4	14124.4
		8181.76	15141.1
		6511.52	10027.5
		8151.51	12593.4
		8726.41	12327.1
		7921.54	9936.73
		7249.82	12369.5
		10681.1	17640.4
		6239.2	13331.7
		7969.96	13538.9
		7195.35	17640.4
		8992.68	14868.8
		5972.93	13567.7
		6511.52	17676.7
		7025.91	14596.5
		7231.66	17640.4
		7050.11	13846.1
		7389	8563.01
		7044.06	14868.8
		8399.62	17120
		7969.96	13604
		8387.52	19764.5
		7776.31	16514.8
		8369.36	12327.1
		6336.02	15141.1
		6814.1	13846.1
		4744.45	12811.2
		5658.25	13604
		5972.93	15710
		6511.52	16557.2
		7600.81	14076
		8187.81	14293.9
		7969.96	14372.5
		8181.76	11389.1
		5833.74	12381.6
		9210.53	17295.5
		6814.1	11298.3
		4804.97	12599.4
		9204.48	10396.6
		8726.41	13846.1
		6680.97	13882.4
		7776.31
		7976.01
		5773.23
		7594.76
		6003.19
		7516.09
		5343.56
		6668.86
		5640.09
		8599.32
		6687.02
		9497.99
		8369.36
		6596.24
		6850.41
		5440.39
		6481.26
		7195.35
		8369.36
		7655.27
		10953.4
		4508.44
		5985.03
		8187.81
		7594.76
		7044.06
		10741.6
		5053.09
		7806.56
		7963.91
		5016.78
		7606.86
		6668.86
		5234.63
		7050.11
		10039.6
		5972.93
		6142.37
		4199.81
		9416.29

[truncated: 9 more sheets: SupFig_5h-m, SupFig_6f-m, SupFig_7f-l, SupFig_8b, SupFig_9b, SupFig_11b, SupFig_12b, SupFig_14b-c, Sup_Fig15b-c&f-g]
